# Supplementary material for: Salivary Tick Cystatin OmC2 Targets Lysosomal Cathepsins S and C in Human Dendritic Cells
Source: Front Cell Infect Microbiol. 2017 Jun 30;7:288. doi: 10.3389/fcimb.2017.00288 (PMC5492865; doi:10.3389/fcimb.2017.00288)
Supplement: Supplementary file 3 [file Table3.XLS]

## Sheet: identified proteins
							Cystatin OmC2		Cystatin OmC2
				Mol. Weight			treated cells 1h	Control 1h	treated cells 3h	Control 3h
Protein IDs	Protein Names	Gene Names	Uniprot	[kDa]	PEP	Peptides	MS/MS Count	MS/MS Count	MS/MS Count	MS/MS Count
IPI00000001;IPI00643664;IPI00218609;IPI00641873	Double-stranded RNA-binding protein Staufen homolog 1;cDNA FLJ75871, highly similar to Homo sapiens staufen, RNA binding protein (STAU), transcript variant T3, mRNA;Staufen isoform b variant;Staufen protein T4 variant;Staufen protein T5 variant;Staufen, RNA binding protein, homolog 1 (Drosophila);cDNA FLJ34086 fis, clone FCBBF3005320, highly similar to Double-stranded RNA-binding protein Staufen …	STAU;STAU1;RP3-470L14.2-006;RP3-470L14.2-007	O95793-1;O95793;A8K622;Q59F99;Q5JW29;O95793-2;B3KRE0;B4DPJ9;Q5JW30	63.182	3.2592e-08	2	1	2	0	1
IPI00000075	Latency-associated peptide;Transforming growth factor beta-1;Transforming growth factor beta 1;Transforming growth factor-beta 1	TGFB;TGFB1	P01137;B2C8Z3;Q49IK8;Q49IL8;Q5PY19;Q671U8;Q671V1;Q7Z487;Q7Z488;Q86YU2	44.341	1.8625e-18	8	8	6	4	5
IPI00000173;IPI00902958	Leucine-rich repeat and calponin homology domain-containing protein 4;Leucine-rich repeat neuronal protein 4;cDNA FLJ90352 fis, clone NT2RP2003369, highly similar to Leucine-rich repeats and calponin homology domain-containing protein 4;cDNA FLJ58479, highly similar to Leucine-rich repeats and calponin homologydomain-containing protein 4	LRCH4;LRN;LRRN1;LRRN4	O75427;B3KQE9;B4DYF8;E7ESV3	73.449	3.0595e-05	2	2	1	0	2
IPI00000581;IPI01014215;IPI00939174;IPI01012383;IPI00409750;IPI01011145	cDNA FLJ56307, highly similar to Ubiquitin thioesterase protein OTUB1 (EC 3.4.-.-);Putative uncharacterized protein DKFZp564E242;Deubiquitinating enzyme OTUB1;OTU domain-containing ubiquitin aldehyde-binding protein 1;Otubain-1;Ubiquitin thioesterase OTUB1;Ubiquitin-specific-processing protease OTUB1;cDNA FLJ40710 fis, clone THYMU2027125, highly similar to Ubiquitin thioesterase protein OTUB1 (EC…	DKFZp564E242;HSPC263;OTB1;OTU1;OTUB1	B4DPD5;F5H6Q1;Q659F9;F5GYJ8;Q96FW1-1;Q96FW1;F5GYN4;Q96FW1-2;B3KUV5;B4E053;F5H3F0	35.18	9.6974e-41	5	3	0	8	1
IPI00000663;IPI00759655	Malonyl-CoA decarboxylase, mitochondrial	MLYCD	O95822-1;O95822;O95822-2	55.003	0.0011252	2	0	0	1	0
IPI00000695;IPI00305551	Guanine nucleotide-binding protein subunit alpha-14;cDNA, FLJ92815, Homo sapiens guanine nucleotide binding protein (G protein), alpha 14 (GNA14), mRNA;Guanine nucleotide binding protein (G protein), alpha 14;Guanine nucleotide-binding protein G(y) subunit alpha;Guanine nucleotide-binding protein subunit alpha-11;Guanine nucleotide-binding protein G, alpha subunit variant	GNA14;hCG_27324;RP11-498N2.2-001;GA11;GNA11	O95837;B1ALW3;P29992;Q59FM5	41.57	0.00054152	2	1	0	0	0
IPI00000728;IPI00219505;IPI01015293;IPI00219504;IPI00011836;IPI00216257;IPI00184533;IPI00924599	Deubiquitinating enzyme 15;Ubiquitin carboxyl-terminal hydrolase 15;Ubiquitin thioesterase 15;Ubiquitin-specific-processing protease 15;Unph-2;Unph4;Ubiquitin carboxyl-terminal hydrolase;USP15 protein	KIAA0529;USP15	Q9Y4E8-1;Q9Y4E8;Q08AL5;E9PCQ3;Q9Y4E8-3;Q9Y4E8-2;Q2NL66	112.42	4.0556e-23	9	9	0	2	2
IPI00000811	Macropain delta chain;Multicatalytic endopeptidase complex delta chain;Proteasome delta chain;Proteasome subunit beta type-6;Proteasome subunit Y;Proteasome subunit beta type	LMPY;PSMB6;Y;hCG_32695	P28072;Q6IAT9	25.357	0.00011252	2	2	0	0	0
IPI00000816;IPI00974544;IPI00792761;IPI00086909	14-3-3 protein epsilon;cDNA FLJ51975, moderately similar to 14-3-3 protein epsilon (14-3-3E);cDNA, FLJ79100, highly similar to 14-3-3 protein epsilon (14-3-3E)	YWHAE	P62258-1;P62258;P62258-2;B4DJF2;B7ZA86	29.174	1.0535e-22	5	4	2	3	1
IPI00893918;IPI00000873;IPI00908612;IPI00646425;IPI00793323;IPI00893211	Valyl-tRNA synthetase;Protein G7a;Valine--tRNA ligase;cDNA FLJ54383, highly similar to Valyl-tRNA synthetase (EC 6.1.1.9)	DAAP-21F2.2-001;DAMC-117B11.3-001;VARS;G7A;VARS2;DAQB-147D11.5-001;DADB-149K5.2-002;DAQB-147D11.5-002;XXbac-BCX40G17.6-002;XXbac-BPG32J3.9-002;DAAP-21F2.2-002;DAMC-117B11.3-002	B0V043;P26640;B4DT32;E7EVJ6;Q5SP20;A2ABF4;B0V044	140.46	2.3057e-07	2	2	0	2	0
IPI00000874;IPI00640741;IPI00641244;IPI00027350;IPI00909207	Natural killer cell-enhancing factor A;Peroxiredoxin-1;Proliferation-associated gene protein;Thioredoxin peroxidase 2;Thioredoxin-dependent peroxide reductase 2;cDNA, FLJ92164, highly similar to Homo sapiens peroxiredoxin 1 (PRDX1), mRNA	PAGA;PAGB;PRDX1;TDPX2	Q06830;B2R4P2	22.11	1.9781e-156	17	108	90	68	55
IPI00000877;IPI01011324;IPI00922838;IPI00977915;IPI00922127;IPI01010461;IPI00982087;IPI01012802;IPI01009681	150 kDa oxygen-regulated protein;170 kDa glucose-regulated protein;Hypoxia up-regulated protein 1;cDNA, FLJ94899, Homo sapiens hypoxia up-regulated 1 (HYOU1), mRNA;Oxigen-regulated protein 150;HYOU1 protein;cDNA FLJ45395 fis, clone BRHIP3027191, highly similar to 150 kDa oxygen-regulated protein (Orp150);cDNA FLJ54564, highly similar to 150 kDa oxygen-regulated protein (Orp150);cDNA FLJ56074, hig…	GRP170;HYOU1;ORP150	Q9Y4L1;A8C1Z0;Q6IN67;B3KXH0;B7Z766;B7Z2N4;E9PL22;F5H4Z5;E9PJ21;F5GWH9;Q05D91;B7Z909;F5H4X7	111.33	8.713e-18	8	18	3	1	3
IPI00399307;IPI00001593;IPI00980998;IPI00982987;IPI00983229;IPI00983889;IPI00982909;IPI00981533;IPI00976115;IPI00985278;IPI00982181;IPI00977609	Prolylcarboxypeptidase (Angiotensinase C), isoform CRA_b;Putative uncharacterized protein PRCP;cDNA FLJ34467 fis, clone HLUNG2003246, highly similar to Lysosomal Pro-X carboxypeptidase (EC3.4.16.2);Angiotensinase C;Lysosomal carboxypeptidase C;Lysosomal Pro-X carboxypeptidase;Proline carboxypeptidase;Prolylcarboxypeptidase;cDNA FLJ33528 fis, clone BRAMY2007110, highly similar to Lysosomal Pro-X c…	hCG_27286;PRCP;PCP	A8MU24;B3KRK5;P42785;B3KR26;B7Z7Q6;E9PIG4;E9PKN6;E9PQN3;E9PNJ1;E9PL85;E9PQB5;E9PNF7	58.099	2.9912e-08	6	8	9	3	4
IPI00001618	Ras-related protein Rab-39A	RAB39;RAB39A	Q14964	25.006	3.0866e-20	2	3	0	2	2
IPI00001639;IPI01010020;IPI00922792	Importin subunit beta-1;Importin-90;Karyopherin subunit beta-1;Nuclear factor p97;Pore targeting complex 97 kDa subunit;cDNA, FLJ95650, highly similar to Homo sapiens karyopherin (importin) beta 1 (KPNB1), mRNA;cDNA FLJ50715, highly similar to Importin beta-1 subunit;cDNA, FLJ79320, highly similar to Importin beta-1 subunit;cDNA FLJ50625, highly similar to Importin beta-1 subunit	KPNB1;NTF97	Q14974;B2RBR9;B7Z752;B7ZAV6;B7Z5M1;F5H4R7	97.169	0.00031265	2	2	0	0	0
IPI00001663;IPI00220543;IPI00220542;IPI00027862;IPI00220544;IPI00514571	High temperature requirement protein A2;Omi stress-regulated endoprotease;Serine protease 25;Serine protease HTRA2, mitochondrial;Serine proteinase OMI;cDNA FLJ75762, highly similar to Homo sapiens protease, serine, 25 (PRSS25), nuclear gene encodingmitochondrial protein, transcript variant 1, mRNA;Mitochondrial serine protease	HTRA2;OMI;PRSS25	O43464-1;O43464;A8K7G2;O43464-3;O43464-2;B2BKJ3	48.84	0.00010299	3	0	0	2	2
IPI00619930;IPI00001716;IPI01012093;IPI00795171;IPI01009368;IPI01010630;IPI01009817;IPI01009394;IPI01010216	tRNA pseudouridine synthase A;tRNA pseudouridylate synthase I;tRNA-uridine isomerase I	PP8985;PUS1	Q9Y606-1;Q9Y606;E5KMT5;Q9Y606-2;E5KMT6;F5H1S9	47.47	5.4684e-64	16	18	4	12	6
IPI00002149;IPI00966157;IPI00967559;IPI00964747	GTP-binding protein B;GTP-binding protein SAR1b;SAR1a gene homolog 2 variant;cDNA FLJ32259 fis, clone PROST1000298, highly similar to GTP-binding protein SAR1b;Putative uncharacterized protein DKFZp434B2017	SAR1B;SARA2;SARB;DKFZp434B2017	Q9Y6B6;Q53F37;D6RD69;Q9H029;D6R9R5	22.41	2.4698e-10	2	1	2	0	0
IPI00002324;IPI00181717;IPI00845510;IPI00845294;IPI00921893;IPI00973068;IPI00974257;IPI00845444;IPI00981635	DTDP-4-keto-6-deoxy-D-glucose 4-reductase;Methionine adenosyltransferase 2 subunit beta;Methionine adenosyltransferase II beta;cDNA FLJ76904, highly similar to Homo sapiens methionine adenosyltransferase II, beta (MAT2B), transcript variant 2, mRNA;cDNA FLJ55836, highly similar to Homo sapiens methionine adenosyltransferase II, beta (MAT2B), transcript variant 2, mRNA	MAT2B;MSTP045;Nbla02999;TGR;UNQ2435/PRO4995	Q9NZL9-1;Q9NZL9;A8K7A4;Q9NZL9-2;Q9NZL9-4;Q9NZL9-3;B7Z1X8;E5RFC9	37.551	1.9067e-135	6	6	8	5	6
IPI00514424;IPI00002412;IPI00514248;IPI00908718;IPI00980279;IPI01018677;IPI00981623;IPI00514996	Palmitoyl-protein thioesterase 1;Palmitoyl-protein hydrolase 1;cDNA, FLJ92589, Homo sapiens palmitoyl-protein thioesterase 1(ceroid-lipofuscinosis, neuronal 1, infantile) (PPT1), mRNA;Palmitoyl-protein thioesterase 1 (Ceroid-lipofuscinosis, neuronal 1, infantile), isoform CRA_a;PPT1 protein;cDNA FLJ53673, highly similar to Palmitoyl-protein thioesterase 1 (EC 3.1.2.22);cDNA FLJ53679, highly simil…	PPT1;RP11-115D7.2-002;PPT;hCG_1775981;RP11-115D7.2-001;RP11-115D7.2-003;RP11-115D7.2-004	E9PES1;E9PMG2;Q5T0S6;P50897;Q6FGQ4;B4DWU3;Q5T0S4;B4DY24;E9PK48;Q5T0S0;E9PP28;E9PSE5	37.131	0.00042031	2	2	0	3	1
IPI00748411;IPI00002520;IPI00789370;IPI00794572;IPI00909681;IPI00794549;IPI00908824;IPI00795816	Serine hydroxymethyltransferase;Glycine hydroxymethyltransferase;Serine hydroxymethyltransferase, mitochondrial;Serine methylase;cDNA FLJ58585, highly similar to Serine hydroxymethyltransferase, mitochondrial (EC 2.1.2.1);Serine hydroxymethyltransferase 2 (Mitochondrial), isoform CRA_h	SHMT2;DKFZp686P09201;hCG_41231	B4DWA7;Q5BJF5;P34897;B4DJQ3;Q53ET4;Q5HYG8;B7Z9F1;B4DP88;B4E1G2;B4DW25;B4DLV4;B4DJ63;Q8N1A5	56.379	1.578e-13	5	6	2	0	2
IPI00871903;IPI00002624;IPI00382756;IPI00966646;IPI00965708	Putative uncharacterized protein PLRG1;Pleiotropic regulator 1	PLRG1	A8MW61;O43660-1;O43660;O43660-2	57.181	1.5255e-07	3	1	2	2	1
IPI00002745	Cathepsin P;Cathepsin X;Cathepsin Z	CTSZ	Q9UBR2;Q5U000	33.868	3.0148e-13	2	1	2	1	1
IPI00002857;IPI00221142;IPI00221143;IPI00945296;IPI00984307;IPI00945931	Cytokine suppressive anti-inflammatory drug-binding protein;MAP kinase MXI2;MAX-interacting protein 2;Mitogen-activated protein kinase 14;Mitogen-activated protein kinase p38 alpha;SAPK2A;Mitogen-activated protein kinase 14 isoform 4;Mitogen-activated protein kinase 14 isoform 5;cDNA FLJ58214, highly similar to Mitogen-activated protein kinase 14 (EC2.7.11.24)	CSBP;CSBP1;CSBP2;CSPB1;MAPK14;MXI2	Q16539-1;Q16539;Q16539-3;B5TY32;B5TY33;Q16539-4;B4E0K5	41.293	8.0964e-177	15	3	1	1	1
IPI00003168;IPI00942171;IPI00796213;IPI01011337;IPI00789576;IPI00795423;IPI00788900;IPI00445190;IPI00798249	41 kDa phosphoribosypyrophosphate synthetase-associated protein;Phosphoribosyl pyrophosphate synthase-associated protein 2;cDNA, FLJ93570, highly similar to Homo sapiens phosphoribosyl pyrophosphate synthetase-associated protein 2 (PRPSAP2), mRNA;cDNA FLJ52829, highly similar to Phosphoribosyl pyrophosphatesynthetase-associated protein 2;Putative uncharacterized protein;cDNA FLJ52841, highly simi…	PRPSAP2	O60256;B2R7R5;B4E1M8;E7EMY2;B7ZKZ1;E7EPA1;B4E329;C9K0K7;C9JJS3	40.925	1.7361e-36	9	15	7	7	9
IPI00003269	Beta-actin-like protein 2;Kappa-actin	ACTBL2	Q562R1	42.003	2.5592e-57	8	2	6	2	2
IPI00003309;IPI00927876;IPI00924545;IPI00927044;IPI00927637;IPI00791019	DNA-directed RNA polymerase II subunit H;DNA-directed RNA polymerases I, II, and III 17.1 kDa polypeptide;DNA-directed RNA polymerases I, II, and III subunit RPABC3;RPB17;RPB8 homolog;Putative uncharacterized protein POLR2H	POLR2H	P52434;C9JLU1;C9JBJ6;C9JCU7;C9J413	17.143	4.7763e-26	7	11	4	3	1
IPI00003326;IPI00908403	ADP-ribosylation factor-like protein 2;ADP-ribosylation factor-like 2;ADP-ribosylation factor-like 2 variant;HCG23373, isoform CRA_a;cDNA FLJ58989, moderately similar to ADP-ribosylation factor-like protein 2	ARL2;hCG_23373	P36404;Q53YD8;B4DGG0	20.878	4.8436e-77	4	6	5	4	2
IPI00003348;IPI00925530;IPI00790302;IPI00790896;IPI00797969;IPI00924758;IPI00029143;IPI01011922;IPI00386304;IPI01011186;IPI01012519;IPI00946201	G protein subunit beta-2;Guanine nucleotide-binding protein G(I)/G(S)/G(T) subunit beta-2;Transducin beta chain 2;cDNA FLJ77321, highly similar to Homo sapiens guanine nucleotide binding protein (G protein), beta polypeptide 2 (GNB2), mRNA;GNB2 protein;Guanine nucleotide binding protein (G protein), beta polypeptide 2, isoform CRA_a;Putative uncharacterized protein GNB2	GNB2;hCG_20449	P62879;Q6FHM2;E7EP32;C9JXA5;C9JIS1;C9JZN1	37.331	6.2861e-32	8	3	3	4	3
IPI00003386	Protein ZYP;Regulator of cullins 1;RING finger protein 75;RING-box protein 1	RBX1;RNF75;ROC1	P62877	12.274	1.8868e-30	2	4	1	0	0
IPI00003479;IPI01015278;IPI00874012;IPI00003431;IPI00010156	ERT1;Extracellular signal-regulated kinase 2;MAP kinase isoform p42;Mitogen-activated protein kinase 1;Mitogen-activated protein kinase 2;Mitogen-activated protein kinase 1, isoform CRA_a;cDNA FLJ58314, highly similar to Mitogen-activated protein kinase 1 (EC 2.7.11.24);Extracellular signal-regulated kinase-2 splice variant	ERK2;MAPK1;PRKM1;PRKM2;hCG_32557	P28482;Q1HBJ4;Q499G7;B4DHN0;A8CZ64	41.389	2.4112e-157	22	61	28	31	27
IPI00003482;IPI00980553;IPI00976338;IPI00978507;IPI00979062;IPI00980484;IPI00978478	2,4-dienoyl-CoA reductase [NADPH];2,4-dienoyl-CoA reductase, mitochondrial;2,4-dienoyl-CoA reductase;cDNA FLJ50204, highly similar to 2,4-dienoyl-CoA reductase, mitochondrial (EC 1.3.1.34)	DECR;DECR1	Q16698;Q7LDK6;B7Z6B8;E5RFV2;E5RJG7;E5RJD2	36.067	4.8213e-11	4	0	0	8	0
IPI00003527;IPI00902652;IPI00954850	Ezrin-radixin-moesin-binding phosphoprotein 50;Na(+)/H(+) exchange regulatory cofactor NHE-RF1;Regulatory cofactor of Na(+)/H(+) exchanger;Sodium-hydrogen exchanger regulatory factor 1;Solute carrier family 9 isoform A3 regulatory factor 1;cDNA, FLJ92860, highly similar to Homo sapiens solute carrier family 9 (sodium/hydrogen exchanger), member 3 regulator 1 (SLC9A3R1), mRNA;cDNA FLJ46618 fis, cl…	NHERF;NHERF1;SLC9A3R1;hCG_29833	O14745;B2R6A3;B3KY21;B3KSV9;E7EV06	38.868	4.1109e-15	7	8	9	0	3
IPI00003565;IPI00027699;IPI00552190;IPI00183104;IPI00647839;IPI00552808	26S proteasome non-ATPase regulatory subunit 10;26S proteasome regulatory subunit p28;Gankyrin;p28(GANK);Proteasome (Prosome, macropain) 26S subunit, non-ATPase, 10	PSMD10;RP5-889N15.3-006;RP5-889N15.3-004	O75832;Q5U0B2;B1AJY7;B1AJY5	24.428	1.2629e-10	4	3	3	2	0
IPI00003588;IPI00646720;IPI00964364;IPI00913838;IPI00963998;IPI00964664;IPI00965944	Aminoacyl tRNA synthetase complex-interacting multifunctional protein 3;Elongation factor p18;Eukaryotic translation elongation factor 1 epsilon-1;Multisynthase complex auxiliary component p18;Putative uncharacterized protein MUTED;Putative uncharacterized protein EEF1E1	AIMP3;EEF1E1;P18;MUTED	O43324;C9J1V9;D6RBD7;C9JLK5	19.81	1.7893e-74	8	11	12	2	4
IPI00003817;IPI01011820;IPI01013112;IPI01015187;IPI01012413	Ly-GDI;Rho GDP-dissociation inhibitor 2;Rho-GDI beta;cDNA, FLJ92068, highly similar to Homo sapiens Rho GDP dissociation inhibitor (GDI) beta (ARHGDIB),mRNA	ARHGDIB;GDIA2;GDID4;RAP1GN1	P52566;B2R4F3;F5H3P3;F5H6Q0;F5H2R5	22.988	2.5156e-14	2	5	0	0	0
IPI00003833;IPI00983602;IPI00980410	Met-induced mitochondrial protein;Mitochondrial carrier homolog 2;Mitochondrial carrier homolog 2 variant	HSPC032;MIMP;MTCH2	Q9Y6C9;Q53G34;E9PNT8;E9PIE4	33.331	4.7998e-17	4	5	1	6	3
IPI00003856;IPI00719806;IPI00853433;IPI00719366;IPI00059139	Vacuolar proton pump subunit E 1;V-ATPase 31 kDa subunit;V-type proton ATPase subunit E 1;ATPase, H+ transporting, lysosomal 31kDa, V1 subunit E isoform 1;ATPase, H+ transporting, lysosomal 31kDa, V1 subunit E1, isoform CRA_b;cDNA, FLJ92725, Homo sapiens ATPase, H+ transporting, lysosomal 31kDa, V1 subunit Eisoform 1 (ATP6V1E1), mRNA;cDNA FLJ51833, highly similar to Homo sapiens ATPase, H+ transp…	ATP6E;ATP6E2;ATP6V1E1;hCG_21530	P36543;Q53Y06;A8MUE4;C9J8H1;A8MUN4	26.145	1.893e-07	3	0	0	3	0
IPI00003865;IPI00981943;IPI00980749;IPI00037070;IPI00910870;IPI01008803;IPI00981429;IPI00981268;IPI00980651;IPI01018142;IPI00983926;IPI00980343;IPI00984226;IPI00983398;IPI00981926;IPI00984555	Heat shock 70 kDa protein 8;Heat shock cognate 71 kDa protein;cDNA FLJ38781 fis, clone LIVER2000216, highly similar to HEAT SHOCK COGNATE 71 kDa PROTEIN;cDNA FLJ55485, highly similar to Heat shock cognate 71 kDa protein;Heat shock 70kDa protein 8 isoform 1 variant;HSPA8 protein;Heat shock 70kDa protein 8 isoform 2 variant;cDNA FLJ59163, highly similar to Heat shock cognate 71 kDa protein	HSC70;HSP73;HSPA10;HSPA8	P11142-1;P11142;B3KTV0;B4E1Q1;Q53GZ6;Q96IS6;E9PKE3;E9PNE6;P11142-2;E7ET08;Q53HF2;B4DTX2;E9PLF4;E9PK54;E9PQK7;E9PQQ4;E9PPY6;E9PN25	70.897	0.00010169	3	3	1	0	1
IPI00003881;IPI01010852	Heterogeneous nuclear ribonucleoprotein F;Heterogeneous nuclear ribonucleoprotein F, N-terminally processed;Nucleolin-like protein mcs94-1;cDNA FLJ57121, highly similar to Heterogeneous nuclear ribonucleoprotein F	HNRNPF;HNRPF;OK/SW-cl.23	P52597;B4DKS8;Q8NI96	45.671	3.6255e-100	6	6	10	3	3
IPI00514477;IPI00943868;IPI00307376;IPI00943840;IPI00003922;IPI00514107;IPI00513993;IPI00470916	Induced by contact to basement membrane 1 protein;Protein THEMIS2;Thymocyte-expressed molecule involved in selection protein 2;Chromosome 1 open reading frame 38	C1orf38;ICB1;THEMIS2;RP4-547C9.2-006	Q5TEJ8-1;Q5TEJ8;Q5TEJ8-5;Q5TEJ8-3;Q5TEJ8-6;Q5TEJ8-2;E9PBC0;Q5TEK2;Q5TEJ8-4	72.048	5.0067e-05	2	2	1	1	0
IPI00152785;IPI00220403;IPI00515061;IPI00003935;IPI00166293;IPI00454695;IPI00746251;IPI00465363	Histone H2B type 1-O;Histone H2B.2;Histone H2B.n;Histone H2B type 1-B;Histone H2B.1;Histone H2B.f;Histone H2B type 1-J;Histone H2B.r;Histone H2B type 2-E;Histone H2B.q;Histone H2B-GL105;H2B type 12;Histone H2B type 3-B	H2BFH;H2BFN;HIST1H2BO;H2BFF;HIST1H2BB;H2BFR;HIST1H2BJ;H2BFQ;HIST2H2BE;HIST3H2BB	P23527;P33778;P06899;Q16778;Q8N257	13.906	3.115e-106	7	1	2	1	0
IPI00003949;IPI00376844	Bendless-like ubiquitin-conjugating enzyme;Ubc13;Ubiquitin carrier protein N;Ubiquitin-conjugating enzyme E2 N;Ubiquitin-protein ligase N;Putative ubiquitin-conjugating enzyme E2 N-like	BLU;UBE2N;UBE2NL	P61088;Q5JXB2;E9KL27	17.138	2.7511e-102	7	11	3	12	9
IPI00003965;IPI00646721;IPI01011924;IPI01009317	Deubiquitinating enzyme 7;Herpesvirus-associated ubiquitin-specific protease;Ubiquitin carboxyl-terminal hydrolase 7;Ubiquitin thioesterase 7;Ubiquitin-specific-processing protease 7;Ubiquitin carboxyl-terminal hydrolase	HAUSP;USP7	Q93009;B7Z855;B7Z815;B7ZAX6;Q6U8A4;F5H8E5;B7Z7T5	128.3	8.2932e-06	4	3	0	4	3
IPI00004324;IPI00640089;IPI00647089	BET3 homolog;Trafficking protein particle complex subunit 3;Putative uncharacterized protein TRAPPC3;Trafficking protein particle complex 3, isoform CRA_a	BET3;CDABP0066;TRAPPC3;hCG_38279	O43617;A6NDN0	20.274	1.6255e-75	5	8	6	5	3
IPI00004397;IPI00444204;IPI01015571;IPI00926453;IPI00925885;IPI00927929;IPI00925636	cDNA FLJ55177, highly similar to Ras-related protein Ral-B;Putative uncharacterized protein RALB;cDNA FLJ45773 fis, clone NETRP2003448, highly similar to Ras-related protein RAL-B;V-ral simian leukemia viral oncogene homolog B (Ras related; GTP binding protein), isoform CRA_b;Ras-related protein Ral-B;cDNA FLJ54954, highly similar to Ras-related protein Ral-B;cDNA, FLJ92808, Homo sapiens v-ral si…	RALB;hCG_17321	B4E040;C9JQB3;Q6ZS74;P11234;B4E364;Q53T32;C9J6B1	25.966	3.2477e-56	4	8	4	5	0
IPI00004524;IPI00925681;IPI00926799;IPI00927040;IPI00926104;IPI01018250	Grancalcin;cDNA FLJ52146, highly similar to Grancalcin;Putative uncharacterized protein GCA	GCA;GCL	P28676;B7Z322;E7EP31;C9JIZ3	24.01	2.8119e-106	10	43	21	27	10
IPI00796379;IPI00004656;IPI00930068	cDNA FLJ57067, highly similar to Beta-2-microglobulin;Beta-2-microglobulin;Beta-2-microglobulin form pI 5.3;Beta 2-microglobulin protein	B2M;CDABP0092;HDCMA22P;beta 2-microglobulin	B4E0X1;F5H6I0;P61769;A6XMH4;A6XND9;Q9UM88	13.946	5.5432e-24	3	4	2	2	0
IPI00004839	Crk-like protein	CRKL	P46109	33.777	1.6491e-54	6	9	9	7	6
IPI00004845;IPI00020035;IPI00981458	Protein NipSnap homolog 3A;Protein NipSnap homolog 4;Target for Salmonella secreted protein C;cDNA FLJ58863, highly similar to Protein NipSnap3A	HSPC299;NIPSNAP3A;NIPSNAP4	Q9UFN0;B4DW81	28.466	2.3284e-180	14	58	45	33	12
IPI00004860;IPI00759723;IPI01018632	Arginine--tRNA ligase;Arginyl-tRNA synthetase, cytoplasmic;cDNA FLJ50285, highly similar to Arginyl-tRNA synthetase (EC 6.1.1.19)	RARS	P54136-1;P54136;B4DXW6;P54136-2;F5H3T8	75.378	0.035518	2	0	0	2	0
IPI00004968;IPI01011381;IPI01014174	Nuclear matrix protein 200;Pre-mRNA-processing factor 19;PRP19/PSO4 homolog;Senescence evasion factor	NMP200;PRP19;PRPF19;SNEV	Q9UMS4	55.18	8.6311e-16	7	9	19	8	4
IPI00068506;IPI00005045;IPI01015269;IPI00925351	ATP-binding cassette, sub-family F (GCN20), member 2, isoform CRA_d;Putative uncharacterized protein ABCF2;ATP-binding cassette sub-family F member 2;Iron-inhibited ABC transporter 2;ATP-binding cassette, sub-family F (GCN20), member 2;ATP-binding cassette, sub-family F (GCN20), member 2, isoform CRA_b	ABCF2;hCG_1643314;HUSSY-18	Q75MJ1;Q9UG63;Q75MJ0	72.443	9.8636e-21	4	3	1	1	1
IPI00005050	28S ribosomal protein S14, mitochondrial;cDNA, FLJ92019, highly similar to Homo sapiens mitochondrial ribosomal protein S14 (MRPS14), nuclear gene encoding mitochondrial protein, mRNA;Mitochondrial ribosomal protein S14	MRPS14	O60783;B2R4A5;Q96Q61	15.139	1.8057e-39	3	2	4	3	1
IPI00555601;IPI00005118;IPI00967098	Hexokinase 3 variant;Hexokinase type III;Hexokinase-3	HK3	Q59H08;P52790	102.44	1.0661e-19	4	4	0	4	0
IPI00940542;IPI00005119;IPI00979652;IPI00641353	MBP-1-interacting protein 2A;Sedlin;Trafficking protein particle complex subunit 2;cDNA, FLJ94336, Homo sapiens spondyloepiphyseal dysplasia, late (SEDL), mRNA;Trafficking protein particle complex 2, isoform CRA_a;Trafficking protein particle complex 2, isoform CRA_b;Zinc finger protein 547, isoform CRA_a;ZNF547 protein	SEDL;SEDLP;TRAPPC2;TRAPPC2P1;hCG_19694;hCG_73092;ZNF547	O14582-2;O14582;E7EN06;O14582-1;Q6IBE5;F5H785	20.374	5.3637e-20	5	8	3	0	1
IPI00005158;IPI00334291;IPI00642982	Lon protease homolog, mitochondrial;Lon protease-like protein;LONHs;Mitochondrial ATP-dependent protease Lon;Serine protease 15;Lon protease homolog;LONP1 protein	LONP1;PRSS15	P36776;E5KMH8;E5KMI6;B3KPH8;B3KU28;B3KXS5;B4DPX0;Q2VPA0;Q8N8K8;A4VCH6;F5GZ27	106.49	1.121e-32	8	4	0	10	3
IPI00470573;IPI00005159;IPI01014716;IPI00909247	cDNA FLJ51656, highly similar to Actin-like protein 2;Actin-like protein 2;Actin-related protein 2;ACTR2 protein;cDNA FLJ51655, highly similar to Actin-like protein 2	ACTR2;ARP2	B4DHK9;E9PF41;P61160;Q8IY98;B4DWQ5;F5H6T1	45.376	1.5138e-42	6	10	0	4	2
IPI00005160;IPI00737530;IPI00927418;IPI00925033;IPI00924615;IPI00927612;IPI00927861;IPI00927206;IPI00925248;IPI00925800;IPI00924861	Actin-related protein 2/3 complex subunit 1B;Arp2/3 complex 41 kDa subunit;p41-ARC;Actin related protein 2/3 complex, subunit 1B, 41kDa;Actin related protein 2/3 complex, subunit 1B, 41kDa, isoform CRA_a;cDNA, FLJ95695, Homo sapiens actin related protein 2/3 complex, subunit 1B, 41kDa(ARPC1B), mRNA;Putative uncharacterized protein ARPC1B	ARC41;ARPC1B;hCG_19475;tcag7.662	O15143;A4D275;C9J6C8;C9JEY1;C9J4Z7;C9K057;C9JBJ7;C9JTT6;C9JM51	40.949	6.1335e-13	2	2	0	1	0
IPI00005162;IPI00911088;IPI00796102	Actin-related protein 2/3 complex subunit 3;Arp2/3 complex 21 kDa subunit;cDNA, FLJ92050, highly similar to Homo sapiens actin related protein 2/3 complex, subunit 3, 21kDa (ARPC3), mRNA;Actin related protein 2/3 complex;cDNA FLJ51245, highly similar to Actin-related protein 2/3 complex subunit 3	ARC21;ARPC3	O15145;B2R4D5;Q2LE71;B4DM63	20.546	3.43e-35	7	13	1	1	1
IPI00005171;IPI00464948;IPI00719648;IPI00936417;IPI00645572;IPI00892759;IPI00005172;IPI00785180;IPI00640990;IPI00892765;IPI00892911;IPI00977715;IPI00740326;IPI00975689;IPI00975949;IPI00980697;IPI00982151;IPI00941590;IPI00981853;IPI00942310;IPI00908657	HLA class II histocompatibility antigen, DR alpha chain;MHC class II antigen DRA;cDNA, FLJ93608, Homo sapiens major histocompatibility complex, class II, DR alpha(HLA-DRA), mRNA;Major histocompatibility complex, class II, DR alpha;MHC class II antigen;cDNA FLJ57318, highly similar to HLA class II histocompatibility antigen, DRalpha chain;cDNA FLJ51113, highly similar to HLA class II histocompatib…	HLA-DRA;HLA-DRA1;DADB-70I23.1-001;DAMA-224B5.1-001;DAMC-16P5.1-001;HLA-DQA1/DRA;DADB-70I23.1-002;DAMA-224B5.1-002;DAMC-16P5.1-002;DAQB-184K4.1-002;DASS-397D15.1-002;XXbac-BCX213L12.1-002;XXbac-BPG290C9.1-002	P01903;B0UXD8;Q7YPT8;A1A436;B4DLJ8;B4DVL4;B4DW37;E7EMQ7;F5GZ59;O19670;O19716;O19720;Q59GE3;Q5SP06;Q29868;Q30118	28.607	2.6151e-53	4	11	4	8	4
IPI00005179;IPI00217386;IPI00552946;IPI00966384;IPI00911024;IPI00552334;IPI00964572	AC40;DNA-directed RNA polymerases I and III 40 kDa polypeptide;DNA-directed RNA polymerases I and III subunit RPAC1;RPA39;RPC40;Polymerase (RNA) I polypeptide C, 30kDa;POLR1C protein	POLR1C;POLR1E;RP3-337H4.4-004;RP3-337H4.4-009;RP3-337H4.4-005	O15160-1;O15160;E9PBA4;Q5JTE0;Q96HT3;O15160-2;Q5JTE4;E7EQB9;E9PDD3;Q5JTD9;D6RDJ3	39.249	5.8203e-06	3	2	0	1	1
IPI00005198;IPI00641665;IPI00643578	Interleukin enhancer-binding factor 2;Nuclear factor of activated T-cells 45 kDa;cDNA FLJ51660, highly similar to Interleukin enhancer-binding factor 2;Interleukin enhancer binding factor 2 variant	ILF2;NF45;PRO3063	Q12905;B4DY09;F4ZW62;F4ZW63;Q53FG3	43.062	3.4191e-28	4	7	0	4	0
IPI00005202;IPI01015100	Membrane-associated progesterone receptor component 2;Progesterone membrane-binding protein;Steroid receptor protein DG6;Progesterone receptor membrane component 2, isoform CRA_a	DG6;PGRMC2;PMBP;hCG_16401	O15173;D3DNX8	26.17	1.7168e-09	2	2	0	2	0
IPI00005512;IPI00215934;IPI00552212;IPI00880185;IPI00878041;IPI00877707	Gamma-parvin	PARVG	Q9HBI0-1;Q9HBI0;Q9HBI0-2;Q9HBI0-3	37.485	2.2007e-37	5	7	2	1	3
IPI00005573	5(3)-deoxyribonucleotidase, cytosolic type;Cytosolic 5,3-pyrimidine nucleotidase;Deoxy-5-nucleotidase 1	DNT1;NT5C;UMPH2	Q8TCD5-1;Q8TCD5	23.382	0.00077599	2	1	3	0	0
IPI00005613;IPI00619914;IPI00457142;IPI00619942	Splicing factor U2AF 35 kDa subunit;U2 auxiliary factor 35 kDa subunit;U2 snRNP auxiliary factor small subunit;U2 small nuclear RNA auxillary factor 1 isoform a;U2 small nuclear RNA auxiliary factor 1;Putative uncharacterized protein DKFZp313J1712;U2(RNU2) small nuclear RNA auxiliary factor 1, isoform CRA_b;FP793;U2(RNU2) small nuclear RNA auxiliary factor 1, isoform CRA_a	U2AF1;U2AF35;U2AFBP;DKFZp313J1712;hCG_401287	Q01081;B5BU08;Q7Z780;Q69YM7;Q701P4;Q71RF1	27.872	6.7515e-07	4	9	2	1	1
IPI00005648;IPI00983392;IPI00646058;IPI00300631;IPI00941773;IPI01013398;IPI01018318;IPI01013815	Scaffold attachment factor B2;SAFB2 protein;SAFB protein;Scaffold attachment factor B;cDNA FLJ76656, highly similar to Homo sapiens scaffold attachment factor B (SAFB), mRNA;cDNA FLJ59451, highly similar to Scaffold attachment factor B;cDNA FLJ59404, highly similar to Scaffold attachment factor B;HSP27 estrogen response element-TATA box-binding protein;Scaffold attachment factor B1;cDNA FLJ56691,…	KIAA0138;SAFB2;SAFB;HAP;HET;SAFB1;DKFZp779C1727	Q14151;A0PJ47;A0AV56;A8K329;B7Z1C7;F5GZU3;B7Z5X3;B7ZLP6;Q15424;B7Z2H3;B7ZLP5;B7Z5B6;F5H0H3;B7Z2Z1;F5H1L1;B7Z2F6;B7Z959;Q68DW3	107.47	0.008849	2	5	0	0	0
IPI00005719;IPI00917079;IPI00334174;IPI00937805;IPI00185217	Ras-related protein Rab-1A;YPT1-related protein;cDNA, FLJ96558, Homo sapiens RAB1A, member RAS oncogene family (RAB1A), mRNA;RAB1A protein;RAB1A, member RAS oncogene family;RAB1A, member RAS oncogene family, isoform CRA_b;cDNA FLJ57768, highly similar to Ras-related protein Rab-1A;GTP binding protein Rab1a	RAB1;RAB1A;hCG_22592	P62820-1;P62820;Q5U0I6;E7END7;P62820-2;B7Z8M7;Q96RD8;E7ETK2;P62820-3	22.677	9.6213e-73	10	10	1	2	0
IPI00005724;IPI00927255;IPI00924801	40 kDa erythrocyte membrane protein;LanC-like protein 1;cDNA, FLJ92709, highly similar to Homo sapiens LanC lantibiotic synthetase component C-like 1 (bacterial) (LANCL1), mRNA;LanC lantibiotic synthetase component C-like 1 (Bacterial), isoform CRA_a;Putative uncharacterized protein LANCL1;LANCL1 protein;cDNA FLJ51489, highly similar to LanC-like protein 1	GPR69A;LANCL1;hCG_16716	O43813;B2R602;Q53TN2;Q6FHH6;B4DGM7;E9PHS0	45.283	4.3685e-06	4	3	0	3	3
IPI00005777;IPI00925843	Chromosome 3p kinase;MAP kinase-activated protein kinase 3;cDNA FLJ78027, highly similar to Homo sapiens mitogen-activated protein kinase-activated protein kinase 3, mRNA;cDNA, FLJ94129, highly similar to Homo sapiens mitogen-activated protein kinase-activated protein kinase 3 (MAPKAPK3), mRNA;Mitogen-activated protein kinase-activated protein kinase 3;Putative uncharacterized protein MAPKAPK3	MAPKAPK3	Q16644;A8K4K4;B2R8Z2;B5BUJ8;C9J8E1	42.987	0.00032645	2	3	1	1	0
IPI00977968;IPI00005792;IPI00414963;IPI00942797;IPI00375983;IPI00854628	Nuclear poly(A)-binding protein 1;Poly(A)-binding protein II;Polyadenylate-binding nuclear protein 1;Polyadenylate-binding protein 2;cDNA FLJ57714, highly similar to Poly(A)-binding protein 2	PAB2;PABP2;PABPN1	Q86U42-1;Q86U42;Q86U42-2;B4DEH8	37.198	1.2604e-28	5	4	5	5	3
IPI00005966	13 kDa differentiation-associated protein;Complex I-B17.2;NADH dehydrogenase [ubiquinone] 1 alpha subcomplex subunit 12;NADH-ubiquinone oxidoreductase subunit B17.2;13kDa differentiation-associated protein variant	DAP13;NDUFA12	Q9UI09;Q53HG1	17.214	3.4977e-07	2	2	0	0	1
IPI01009595;IPI00005978;IPI00385786;IPI00746575;IPI00902967;IPI00477842;IPI00856075;IPI01011463	Protein PR264;Splicing component, 35 kDa;Splicing factor SC35;Splicing factor, arginine/serine-rich 2;Splicing factor, arginine/serine-rich 2 variant;cDNA FLJ41718 fis, clone HLUNG2013097, highly similar to SPLICING FACTOR, ARGININE/SERINE-RICH 2;cDNA FLJ35170 fis, clone PLACE6012942, highly similar to SPLICING FACTOR, ARGININE/SERINE-RICH 2;cDNA FLJ39750 fis, clone SMINT2017736, moderately simil…	SFRS2;hCG_27842;SFRS2B;SRP46	Q01130;Q53FN0;B3KVY2;Q8NAK9;B3KUF7;F5GYB8;Q6NXQ0;Q8N220;B3KX15;Q9BRL6-1;Q9BRL6;Q9BRL6-2;B3KUY1;B4DN89	25.387	0.0086475	2	2	0	2	1
IPI00006038;IPI00337397;IPI00216688;IPI00953181;IPI01011651;IPI00337395;IPI00936708;IPI00337396	96 kDa nucleoporin;98 kDa nucleoporin;Nuclear pore complex protein Nup96;Nuclear pore complex protein Nup98;Nuclear pore complex protein Nup98-Nup96;Nucleoporin Nup96;Nucleoporin Nup98;cDNA FLJ77211, highly similar to Homo sapiens nucleoporin 98kDa (NUP98), transcript variant 3, mRNA;cDNA FLJ53414, highly similar to Nuclear pore complex protein Nup98-Nup96precursor;Nucleoporin NUP98	ADAR2;NUP98	P52948-1;P52948;P52948-5;P52948-2;P52948-6;P52948-3;A8KA17;P52948-4;B4DWF8;Q9HDC8	197.58	9.0733e-42	7	8	6	7	8
IPI00006052	Prefoldin subunit 2;cDNA, FLJ96845, Homo sapiens prefoldin 2 (PFDN2), mRNA	HSPC231;PFD2;PFDN2;hCG_1995291;RP11-544M22.10-001	Q9UHV9;B1AQP2	16.648	0.00011397	2	0	2	0	0
IPI00793201;IPI00006252;IPI00910647;IPI00965185	Aminoacyl tRNA synthase complex-interacting multifunctional protein 1;Endothelial monocyte-activating polypeptide 2;Endothelial monocyte-activating polypeptide II;Multisynthase complex auxiliary component p43;Small inducible cytokine subfamily E member 1;cDNA FLJ52127, highly similar to Multisynthetase complex auxiliary component p43	AIMP1;EMAP2;SCYE1	Q12904;B4DNK3;D6R937	37.039	2.5616e-08	2	0	2	0	0
IPI00006440	28S ribosomal protein S7, mitochondrial;bMRP-27a;Mitochondrial ribosomal protein S7	MRPS7	Q9Y2R9;Q96Q63	28.134	6.1824e-56	11	7	17	8	5
IPI00006451;IPI01013355;IPI00985110	N-ethylmaleimide-sensitive fusion protein;Vesicle-fusing ATPase;Vesicular-fusion protein NSF;cDNA FLJ54615, highly similar to Vesicle-fusing ATPase (EC 3.6.4.6);cDNA FLJ54381, highly similar to Vesicle-fusing ATPase (EC 3.6.4.6);cDNA FLJ58682, highly similar to Vesicle-fusing ATPase (EC 3.6.4.6);cDNA, FLJ78956, highly similar to Vesicle-fusing ATPase (EC 3.6.4.6);cDNA FLJ54349, highly similar to …	NSF;hCG_27974	P46459;B4DH19;B4DSK5;B7Z5J7;B7Z9U2;B4DGR3;D3DXJ4;F5H2E1;Q96D47;Q9H3V6;B4DFA2	82.593	1.1488e-39	4	10	1	5	2
IPI00006579	Cytochrome c oxidase polypeptide IV;Cytochrome c oxidase subunit 4 isoform 1, mitochondrial;Cytochrome c oxidase subunit IV isoform 1;COX4I1 protein	COX4;COX4I1	P13073;Q86WV2	19.576	1.0707e-46	6	11	3	11	5
IPI00006606	28S ribosomal protein S13, mitochondrial;28S ribosomal protein S26, mitochondrial	C20orf193;MRPS26;RPMS13	Q9BYN8	24.211	4.9094e-76	7	7	6	4	6
IPI00006865	ER-Golgi SNARE of 24 kDa;SEC22 vesicle-trafficking protein homolog B;SEC22 vesicle-trafficking protein-like 1;Vesicle-trafficking protein SEC22b	SEC22B;SEC22L1	O75396	24.593	0	6	14	2	10	8
IPI00006957;IPI00339238;IPI00470418	Dehydrogenase/reductase SDR family member 7;Retinal short-chain dehydrogenase/reductase 4;Putative uncharacterized protein DKFZp564H1664	CGI-86;DHRS7;DHRS7A;RETSDR4;UNQ285/PRO3448;DKFZp564H1664	Q9Y394-1;Q9Y394;Q9Y394-2;E7ENR8;Q659E8	38.298	1.6892e-68	5	9	1	8	4
IPI00006970	28S ribosomal protein S2, mitochondrial	CGI-91;MRPS2	Q9Y399	35.552	3.9183e-06	3	2	3	1	0
IPI00006980	UPF0568 protein C14orf166;cDNA, FLJ92278;Chromosome 14 open reading frame 166, isoform CRA_a;CLE7;Lcrp369;CLE	C14orf166;CGI-99;hCG_22667	Q9Y224;Q549M8;Q5RLJ0	28.068	7.1888e-54	9	10	8	5	3
IPI00007047	Calgranulin-A;Calprotectin L1L subunit;Cystic fibrosis antigen;Leukocyte L1 complex light chain;Migration inhibitory factor-related protein 8;Protein S100-A8;S100 calcium-binding protein A8;Urinary stone protein band A	CAGA;CFAG;MRP8;S100A8	P05109	10.834	2.5859e-28	8	3	16	3	0
IPI00007052	FIS1 homolog;Mitochondrial fission 1 protein;Tetratricopeptide repeat protein 11	CGI-135;FIS1;TTC11	Q9Y3D6	16.937	2.8031e-81	3	3	6	0	0
IPI00007074	Tyrosyl--tRNA ligase;Tyrosyl-tRNA synthetase, cytoplasmic	YARS	P54577	59.143	3.0182e-37	9	4	16	3	1
IPI00007144;IPI00979930;IPI00977345	60S ribosomal protein L26-like 1	RPL26L1;RPL26P1	Q9UNX3;E5RIT6	17.256	8.8633e-75	13	1	0	0	0
IPI00007188;IPI00010420	Adenine nucleotide translocator 2;ADP,ATP carrier protein 2;ADP,ATP carrier protein, fibroblast isoform;ADP/ATP translocase 2;Solute carrier family 25 member 5;cDNA, FLJ96310, highly similar to Homo sapiens solute carrier family 25 (mitochondrial carrier; adenine nucleotide translocator), member 5 (SLC25A5), mRNA;SLC25A5 protein	ANT2;SLC25A5	P05141;B2RCV1;Q6NVC0	32.852	7.0908e-33	10	10	8	12	4
IPI00748567;IPI00007207;IPI00446007	cDNA FLJ43203 fis, clone FEBRA2008468, highly similar to LYSOSOMAL ACID LIPASE/CHOLESTERYL ESTER HYDROLASE (EC 3.1.1.13);Cholesteryl esterase;Lipase A;Lysosomal acid lipase/cholesteryl ester hydrolase;Sterol esterase;cDNA FLJ78204, highly similar to Human lysosomal acid lipase/cholesteryl esterase mRNA;cDNA FLJ34239 fis, clone FCBBF3027755, highly similar to Lysosomal acid lipase/cholesteryl este…	LIPA	E7EUT7;Q6ZUY8;P38571-1;P38571;A8K2H6;B3KRG8;P38571-2;B3KU19;B4DE67	45.463	1.4618e-10	3	3	5	2	0
IPI00236556;IPI00007244;IPI00236554;IPI00006690	84 kDa myeloperoxidase;89 kDa myeloperoxidase;Myeloperoxidase;Myeloperoxidase heavy chain;Myeloperoxidase light chain	MPO	P05164-3;P05164;P05164-1;P05164-2	87.248	4.8568e-34	13	15	13	6	8
IPI00007611;IPI00878218;IPI00789135;IPI00853134;IPI00893479	ATP synthase subunit O, mitochondrial;Oligomycin sensitivity conferral protein;ATP synthase	ATP5O;ATPO	P48047;Q53HH2	23.277	2.9482e-74	7	14	4	9	6
IPI00007676;IPI00955780;IPI00984097;IPI00788741	17-beta-hydroxysteroid dehydrogenase 12;3-ketoacyl-CoA reductase;Estradiol 17-beta-dehydrogenase 12;cDNA FLJ90530 fis, clone NT2RP4002187, highly similar to Homo sapiens hydroxysteroid (17-beta) dehydrogenase 12 (HSD17B12), mRNA;cDNA FLJ61181, highly similar to Homo sapiens hydroxysteroid (17-beta) dehydrogenase 12 (HSD17B12), mRNA;Hydroxysteroid (17-beta) dehydrogenase 12, isoform CRA_a	HSD17B12;hCG_16453	Q53GQ0;B3KQJ0;B4DWS6;D3DR22;E9PI21	34.324	2.7002e-47	10	12	5	15	6
IPI00007682;IPI00946636;IPI01010714;IPI00946476	Vacuolar ATPase isoform VA68;Vacuolar proton pump subunit alpha;V-ATPase 69 kDa subunit;V-type proton ATPase catalytic subunit A;cDNA FLJ51804, highly similar to Vacuolar ATP synthase catalytic subunit A, ubiquitous isoform (EC 3.6.3.14);Putative uncharacterized protein ATP6V1A;cDNA FLJ53889, highly similar to Vacuolar ATP synthase catalytic subunit A, ubiquitous isoform (EC 3.6.3.14)	ATP6A1;ATP6V1A;ATP6V1A1;VPP2	P38606;B7Z1R5;C9JA17;B7Z2V6	68.303	0.00018892	3	0	0	6	2
IPI00007750;IPI00794663;IPI00794009;IPI00916823;IPI00797717;IPI00917863;IPI00879535;IPI00017454;IPI00853556;IPI00956098	Alpha-tubulin 1;Testis-specific alpha-tubulin;Tubulin alpha-1 chain;Tubulin alpha-4A chain;Tubulin H2-alpha;cDNA FLJ58687, highly similar to Tubulin alpha-4 chain;Putative uncharacterized protein TUBA4A;Tubulin, alpha 1 (Testis specific), isoform CRA_a	TUBA1;TUBA4A;hCG_2013418	P68366;A8MUB1	49.924	0	25	13	10	8	7
IPI00007752;IPI00930130;IPI01015204;IPI01014387;IPI00975573;IPI00174849;IPI00956734;CON__ENSEMBL:ENSBTAP00000025008;IPI00006510;IPI00908605;IPI00827736;IPI00979417;IPI00945362	Tubulin beta-2 chain;Tubulin beta-2C chain;Class IVb beta tubulin;Tubulin, beta 2C;TUBB2C protein;cDNA FLJ11352 fis, clone HEMBA1000020, highly similar to Tubulin beta-2C chain;cDNA FLJ53906, highly similar to Tubulin beta chain	TUBB2C	P68371;Q8IWP6;Q8IZ29;Q8N6N5;Q96HX0;B3KML9;F5H8C9;B7Z4N1;E7EX69	49.83	0	27	302	256	217	210
IPI00007755;IPI01010993	Ras-related protein Rab-21;KIAA0118 protein	KIAA0118;RAB21	Q9UL25;Q96GX3	24.347	3.3222e-57	4	9	0	4	2
IPI00007756	Ras-related protein Rab-22A;Similar to RAB22A, member RAS oncogene family	RAB22;RAB22A	Q9UL26;Q96IY7	21.855	3.8756e-07	2	1	0	0	0
IPI00007812;IPI00848320;IPI01015994;IPI00304911;IPI00926751;IPI00924887;IPI01013860;IPI00925534;IPI00925827;IPI00979664	Endomembrane proton pump 58 kDa subunit;HO57;Vacuolar proton pump subunit B 2;V-type proton ATPase subunit B, brain isoform;ATPase, H+ transporting, lysosomal 56/58kD, V1 subunit B, isoform 2 variant;cDNA FLJ51779, highly similar to Vacuolar ATP synthase subunit B, brain isoform (EC 3.6.3.14)	ATP6B2;ATP6V1B2;VPP3	P21281;Q59HF3;B4DFM5	56.5	3.7654e-18	5	1	0	9	1
IPI00007928	220 kDa U5 snRNP-specific protein;p220;Pre-mRNA-processing-splicing factor 8;PRP8 homolog;Splicing factor Prp8;cDNA FLJ57882, highly similar to Pre-mRNA-processing-splicing factor 8;U5 snRNP-specific protein variant;Apoptosis-regulated protein 1;Apoptosis-regulated protein 2	PRPC8;PRPF8	Q6P2Q9;B4DK16;Q53GM6;Q6JH02;Q6JH03	273.6	1.0115e-75	12	13	17	11	8
IPI00007940;IPI00879747;IPI00936931;IPI00384365;IPI00386655	Endoplasmic reticulum lipid raft-associated protein 1;Erlin-1;Protein KE04;Stomatin-prohibitin-flotillin-HflC/K domain-containing protein 1;cDNA, FLJ96656, highly similar to Homo sapiens SPFH domain family, member 1 (SPFH1), mRNA;SPFH domain family, member 1, isoform CRA_a;ER lipid raft associated 1;cDNA FLJ57553, highly similar to SPFH domain-containing protein 1	C10orf69;ERLIN1;KE04;KEO4;SPFH1;hCG_18360;RP11-316M21.1-003	O75477;B2RDK6;D3DR65;B0QZ43;B4DPN7	39.171	1.0744e-45	4	4	0	3	1
IPI00008274;IPI00639931;IPI01009563;IPI00645789;IPI00646869;IPI00644589;IPI00641881;IPI00647351;IPI00644109;IPI00646269;IPI00642414;IPI00514858;IPI00027342;IPI00922569;IPI01019071;IPI00945887;IPI00552929;IPI00922216;IPI00922040;IPI00945601	Adenylyl cyclase-associated protein 1;Adenylyl cyclase-associated protein	CAP;CAP1;hCG_2033246;RP11-115D7.1-013;RP11-115D7.1-018;RP11-115D7.1-011;RP11-115D7.1-008;RP11-115D7.1-017	Q01518-1;Q01518;B2RDY9;B4DI38;B4DNW7;B4DNY3;D3DPU2;Q01518-2;F5H6Z3;Q5T0R9;Q5T0R1;Q5T0R2;Q5T0R3;Q5T0R4	51.901	2.3699e-162	13	26	23	17	5
IPI00008433;IPI00555941	40S ribosomal protein S5;40S ribosomal protein S5, N-terminally processed;Ribosomal protein S5 variant	RPS5	P46782;Q53G25	22.876	9.5105e-200	10	55	8	7	4
IPI00008438;IPI00749512;IPI00978180;IPI00478810;IPI00025842;IPI00816715	40S ribosomal protein S10;Ribosomal protein S10 variant;Ribosomal protein S10;Putative 40S ribosomal protein S10-like	RPS10;RP11-375E1__A.4-005;RPS10L;RPS10P5	P46783;Q59GE4;Q5TZB9;Q9NQ39	18.898	5.8442e-170	9	41	13	11	6
IPI00008454;IPI00927297	APOBEC1-binding protein 2;DnaJ homolog subfamily B member 11;DnaJ protein homolog 9;ER-associated DNAJ;ER-associated dnaJ protein 3;ER-associated Hsp40 co-chaperone;HEDJ;Human DnaJ protein 9;PWP1-interacting protein 4;cDNA FLJ42295 fis, clone TLIVE2008213, highly similar to DnaJ homolog subfamily B member 11;cDNA FLJ56253, highly similar to DnaJ homolog subfamily B member 11	DNAJB11;EDJ;ERJ3;HDJ9;PSEC0121;UNQ537/PRO1080	Q9UBS4;B3KW63	40.513	1.6676e-104	12	23	13	12	10
IPI00008530;IPI00871646;IPI00556485;IPI00868999;IPI00062124	60S acidic ribosomal protein P0;60S ribosomal protein L10E;cDNA FLJ75549, highly similar to Homo sapiens ribosomal protein, large, P0 (RPLP0), transcript variant 1, mRNA;cDNA FLJ51469, highly similar to 60S acidic ribosomal protein P0;RPLP0 protein;Ribosomal protein P0 variant;60S acidic ribosomal protein P0-like	RPLP0	P05388;A8K4Z4;B4E3D5;Q3MHV2;Q53HK9;Q53HW2;Q8NHW5;Q3B7A4;Q6NSF2	34.273	4.3459e-89	9	26	16	15	12
IPI00008552	Glutaredoxin-3;PKC-interacting cousin of thioredoxin;PKC-theta-interacting protein;Thioredoxin-like protein 2	GLRX3;HUSSY-22;PICOT;TXNL2	O76003	37.432	8.7726e-14	2	0	0	2	0
IPI00008575;IPI00479209;IPI00385834;IPI00082310	GAP-associated tyrosine phosphoprotein p62;KH domain-containing, RNA-binding, signal transduction-associated protein 1;p21 Ras GTPase-activating protein-associated p62;p68;Src-associated in mitosis 68 kDa protein;cDNA, FLJ93365, highly similar to Homo sapiens KH domain containing, RNA binding, signal transduction associated 1 (KHDRBS1), mRNA;cDNA FLJ54590, highly similar to KH domain-containing, …	KHDRBS1;SAM68;hCG_41606	Q07666-1;Q07666;B2R7B5;B4DDX2;B4E043;E7ET98;Q07666-2;Q07666-3	48.227	6.7926e-05	2	5	1	0	0
IPI00008943;IPI00019918;IPI00027599;IPI00939593;IPI00155054;IPI01009735;IPI00556368;IPI01010082;IPI00556256	ATP-dependent RNA helicase DDX19B;DEAD box protein 19B;DEAD box RNA helicase DEAD5;DDX19B protein;DEAD (Asp-Glu-Ala-As) box polypeptide 19 variant;RNA helicase;ATP-dependent RNA helicase DDX19A;DDX19-like protein;DEAD box protein 19A;cDNA FLJ52357, highly similar to ATP-dependent RNA helicase DDX19B (EC 3.6.1.-);cDNA FLJ50635, highly similar to ATP-dependent RNA helicase DDX19A (EC 3.6.1.-);cDNA …	DBP5;DDX19;DDX19B;DDX19L;DDX19A;hCG_1998531;DKFZp686C21137;DKFZp762C1313	Q9UMR2-1;Q9UMR2;Q2NL95;Q53G16;Q7Z4W5;Q9HBZ9;Q9NUU7;B4DXS6;E7EMK4;Q9UMR2-2;B4DS24;B4DRZ7;Q9UMR2-3;B4DL69;Q68DY7;Q69YM2;Q59FQ9	53.926	4.0807e-38	7	8	8	1	3
IPI00008964;IPI00975821;IPI00374519;IPI01009517;IPI00022134;IPI00394882;IPI00383449;IPI00956025	Ras-related protein Rab-1B;RAB1B protein;Putative Ras-related protein Rab-1C;Small GTP-binding protein;Putative small GTP-binding protein (Rab1b)	RAB1B;RAB1C;rab1b	Q9H0U4;Q6FIG4;E9PLD0;Q92928;Q92927;E7EWA5;Q9H1C9	22.171	2.9844e-71	10	37	8	7	7
IPI00009104;IPI01014133;IPI00909925	48 kDa TATA box-binding protein-interacting protein;51 kDa erythrocyte cytosolic protein;INO80 complex subunit J;Repressing pontin 52;RuvB-like 2;TIP49b;TIP60-associated protein 54-beta;cDNA FLJ14856 fis, clone PLACE1001054, highly similar to RuvB-like 2 (EC 3.6.1.-);RuvB-like 2 (E. coli), isoform CRA_d;cDNA FLJ32936 fis, clone TESTI2007533, highly similar to RuvB-like 2 (EC 3.6.1.-);RuvB-like 2 …	CGI-46;INO80J;RUVBL2;TIP48;TIP49B;hCG_16214	Q9Y230;B3KNL2;B3KQ59;B4DW30	51.156	1.5245e-49	12	10	15	7	5
IPI00009253;IPI00942239;IPI00908301;IPI00748037;IPI00748905	Alpha-soluble NSF attachment protein;N-ethylmaleimide-sensitive factor attachment protein alpha	NAPA;SNAPA	P54920	33.232	1.2638e-30	11	12	0	9	4
IPI00009273;IPI00914068	ABI gene family member 3;New molecule including SH3	ABI3;NESH	Q9P2A4-1;Q9P2A4;Q9P2A4-2	39.035	2.5456e-31	3	4	3	1	0
IPI00963908;IPI00009305;IPI00963913;IPI00967259;IPI00903190;IPI00922562;IPI00967567;IPI00965994;IPI00550894;IPI00896510;IPI00896466	Glucosamine-6-phosphate deaminase 1;Glucosamine-6-phosphate isomerase 1;Oscillin;cDNA FLJ76269, highly similar to Homo sapiens glucosamine-6-phosphate deaminase 1 (GNPDA1), mRNA;cDNA FLJ12717 fis, clone NT2RP1001253, highly similar to Glucosamine-6-phosphate isomerase (EC 3.5.99.6);cDNA FLJ55085, highly similar to Glucosamine-6-phosphate isomerase (EC 3.5.99.6)	GNPDA1;GNPI;HLN;KIAA0060	D6RFF8;P46926;A8K3S1;D6R9P4;D6RAY7;B3KMV2;E7EVU7;B7Z3X4;D6RFK5;D6RB13;D6R917	32.381	1.4121e-12	3	1	3	1	2
IPI00009328	ATP-dependent RNA helicase DDX48;ATP-dependent RNA helicase eIF4A-3;DEAD box protein 48;Eukaryotic initiation factor 4A-III;Eukaryotic initiation factor 4A-like NUK-34;Eukaryotic translation initiation factor 4A isoform 3;Nuclear matrix protein 265	DDX48;EIF4A3;KIAA0111	P38919	46.871	3.314e-14	4	1	0	1	1
IPI00009342;IPI01014903	p195;Ras GTPase-activating-like protein IQGAP1;IQ motif containing GTPase activating protein 1;cDNA FLJ55443, highly similar to Ras GTPase-activating-like protein IQGAP1;IQGAP1 protein;cDNA FLJ55816, highly similar to Ras GTPase-activating-like protein IQGAP1	IQGAP1;KIAA0051	P46940;A4QPB0;B4E2M0;Q05DN7;Q5FWG8;Q6P1N4;Q96PA3;B4DNP4;F5H7A1	189.25	1.9891e-70	13	15	0	7	8
IPI00009368;IPI00964267;IPI00964643;IPI00963963	Sideroflexin-1;Tricarboxylate carrier protein	SFXN1	Q9H9B4;D6RFI0;D6RDG7	35.619	5.9816e-16	3	2	0	2	1
IPI00009407;IPI01012107;IPI01013056;IPI01013359	Defender against cell death 1;Dolichyl-diphosphooligosaccharide--protein glycosyltransferase subunit DAD1;Defender against cell death 1 variant	DAD1	P61803;Q53G02;F5GXX5;F5H895	12.497	2.1752e-06	2	0	3	1	1
IPI00009654	BET5 homolog;Multiple myeloma protein 2;Trafficking protein particle complex subunit 1;cDNA, FLJ94698, highly similar to Homo sapiens trafficking protein particle complex 1 (TRAPPC1),mRNA	BET5;MUM2;TRAPPC1	Q9Y5R8;B2RA50	16.831	4.5283e-11	4	7	4	0	0
IPI00009688;IPI01014663;IPI00216470;IPI00908895;IPI00553149	1-phosphatidylinositol-5-phosphate 4-kinase 2-alpha;Diphosphoinositide kinase 2-alpha;Phosphatidylinositol-5-phosphate 4-kinase type II alpha;Phosphatidylinositol-5-phosphate 4-kinase type-2 alpha;PIP5KIII;PtdIns(4)P-5-kinase B isoform;PtdIns(4)P-5-kinase C isoform;PtdIns(5)P-4-kinase isoform 2-alpha;cDNA FLJ53867, highly similar to Phosphatidylinositol-4-phosphate 5-kinase type-2 alpha (EC 2.7.1…	PIP4K2A;PIP5K2;PIP5K2A;PIP4K2B;PIP5K2B	P48426;B4DGX2;P78356-1;P78356;B4DH09;E7ET10	46.224	3.9021e-37	6	6	7	3	2
IPI00009790;IPI00643196;IPI00645848;IPI00639981;IPI00552617;IPI00646468;IPI00642664	6-phosphofructokinase type C;6-phosphofructokinase, platelet type;Phosphofructo-1-kinase isozyme C;Phosphofructokinase 1;Phosphohexokinase;cDNA FLJ35278 fis, clone PROST2006579, highly similar to 6-phosphofructokinase type C (EC 2.7.1.11);Phosphofructokinase, platelet	PFKF;PFKP;RP11-298E9.2-004	Q01813;B3KS15;Q5VSR7	85.595	8.1521e-48	10	7	6	5	2
IPI00009922	SRA stem-loop-interacting RNA-binding protein, mitochondrial	C14orf156;DC23;DC50;PD04872;SLIRP	Q9GZT3	12.349	0.0020374	2	0	2	0	2
IPI00009931;IPI00978068	Haloacid dehalogenase-like hydrolase domain-containing protein 3;cDNA FLJ39748 fis, clone SMINT2017436, highly similar to Homo sapiens haloacid dehalogenase-like hydrolase domain containing 3 (HDHD3), mRNA	C9orf158;HDHD3	Q9BSH5;B3KUF6	28	0.0062031	2	0	2	0	0
IPI00009950;IPI00966202;IPI00967014;IPI00966452	Glycoprotein GP36b;Lectin mannose-binding 2;Vesicular integral-membrane protein VIP36;cDNA FLJ75774, highly similar to Homo sapiens lectin, mannose-binding 2 (LMAN2), mRNA;cDNA FLJ52285, highly similar to Vesicular integral-membrane protein VIP36	C5orf8;LMAN2	Q12907;A8K7T4;B4DWN1;D6RIU4	40.228	2.3494e-33	3	4	0	2	1
IPI00893823;IPI00009992;IPI00892713;IPI01011441;IPI00894327;IPI00941118;IPI00893187;IPI00893970;IPI00893486	cDNA FLJ59765, highly similar to Centaurin-alpha 1;Putative uncharacterized protein ADAP1;Arf-GAP with dual PH domain-containing protein 1;Centaurin-alpha-1;Putative MAPK-activating protein PM25;cDNA FLJ77789;cDNA FLJ35152 fis, clone PLACE6010732, highly similar to Centaurin-alpha 1;cDNA FLJ42989 fis, clone BRTHA2009803, highly similar to Centaurin-alpha 1;cDNA FLJ54168, highly similar to Centaur…	ADAP1;CENTA1	B4DVA6;C9JN36;O75689;A8K3A2;B3KRZ4;B3KWF6;B4DUZ7;B4DUH0;F5H7V4	44.966	2.7875e-05	2	2	0	0	0
IPI00010130	Glutamate decarboxylase;Glutamate--ammonia ligase;Glutamine synthetase;cDNA FLJ57219, highly similar to Glutamine synthetase (EC 6.3.1.2)	GLNS;GLUL;hCG_24393;PIG59	P15104;A1L199;A8YXX4;B4DWM6	42.064	2.3942e-05	3	2	0	0	1
IPI00010133;IPI00908906;IPI00446617	Coronin-1A;Coronin-like protein A;Coronin-like protein p57;Tryptophan aspartate-containing coat protein	CORO1;CORO1A	P31146	51.026	1.3991e-139	16	25	47	5	11
IPI00010153;IPI00794091;IPI00795751;IPI00749373	60S ribosomal protein L17;60S ribosomal protein L23;Similar to ribosomal protein L23;Putative uncharacterized protein RPL23	RPL23	P62829;Q9BTQ7;B9ZVP7;C9JD32	14.865	8.0326e-56	5	8	9	6	6
IPI00010157;IPI00916229;IPI00909932;IPI00909877	Methionine adenosyltransferase 2;Methionine adenosyltransferase II;S-adenosylmethionine synthase isoform type-2;S-adenosylmethionine synthetase	AMS2;MAT2A;MATA2;hCG_34602	P31153;B4DEX8;B4DN45	43.66	4.3851e-56	7	7	15	3	11
IPI00010190;IPI00640806	2,4-dienoyl-CoA reductase 2;Peroxisomal 2,4-dienoyl-CoA reductase;2,4-dienoyl CoA reductase 2, peroxisomal;Putative uncharacterized protein DKFZp547I137	DECR2;PDCR;AL023881.1-008;DKFZp547I137	Q9NUI1-1;Q9NUI1;Q9NUI1-3;Q4VXZ8;Q9H3W9	30.777	0.000825	2	3	1	0	0
IPI00010204;IPI00843996;IPI00003377;IPI00916448;IPI00917346;IPI00744364;IPI00939530	Pre-mRNA-splicing factor SRP20;Splicing factor, arginine/serine-rich 3;cDNA, FLJ92926, Homo sapiens splicing factor, arginine/serine-rich 3 (SFRS3), mRNA;Splicing factor arginine/serine-rich 3;Splicing factor, arginine/serine-rich 3, isoform CRA_d;cDNA FLJ52832, highly similar to Splicing factor, arginine/serine-rich 3;Splicing factor, arginine/serine-rich 3, isoform CRA_a;Splicing factor 9G8;Spl…	SFRS3;SRP20;hCG_14802;SFRS7	P84103;B2R6F3;B4E241;Q16629-1;Q16629;C9JAB2;Q16629-3;B4DLU6;A6NNE8;B4DEK2;Q16629-2;Q8NB80	19.329	6.5423e-07	2	3	1	2	1
IPI00010244;IPI00219350;IPI00219351	28S ribosomal protein S11, mitochondrial;Cervical cancer proto-oncogene 2 protein;Mitochondrial ribosomal protein S11 isoform a variant	HCC2;MRPS11;RPMS11	P82912-1;P82912;Q53FX9;Q53GJ8;P82912-2	20.616	3.8884e-43	4	5	5	4	1
IPI00010270;IPI00877663;IPI00878066;IPI00879948;IPI00555566;IPI00027952;IPI00012511;IPI00249526;IPI00984949;IPI00877816;IPI00880127	GX;p21-Rac2;Ras-related C3 botulinum toxin substrate 2;Small G protein;Ras-related C3 botulinum toxin substrate 2 (Rho family, small GTP binding protein Rac2);Ras-related C3 botulinum toxin substrate 2 (Rho family, small GTP binding protein Rac2), isoform CRA_c	RAC2;hCG_1811995;RP1-151B14.8-007;RP1-151B14.8-004;RP1-151B14.8-003	P15153;B1AH80;B1AH77;B1AH78	21.429	2.7669e-123	11	63	14	42	18
IPI00219675;IPI00010271;IPI00023138	Cell migration-inducing gene 5 protein;p21-Rac1;Ras-like protein TC25;Ras-related C3 botulinum toxin substrate 1;cDNA FLJ77333, highly similar to Homo sapiens ras-related C3 botulinum toxin substrate 1 (rho family, small GTP binding protein Rac1) (RAC1), transcript variant Rac1b, mRNA;Ras-related C3 botulinum toxin substrate 1 (Rho family, small GTP binding protein Rac1);Ras-related C3 botulinum …	MIG5;RAC1;TC25;hCG_14926;tcag7.839;RAC3	P63000-2;P63000;A4D2P0;P63000-1;A4D2P1;A4D2P2;P60763	23.467	4.4373e-89	11	18	3	8	3
IPI00010348;IPI00922554	Acid DNase;Deoxyribonuclease II alpha;Deoxyribonuclease-2-alpha;Lysosomal DNase II;R31240_2;cDNA PSEC0141 fis, clone PLACE1005913, highly similar to Deoxyribonuclease-2-alpha (EC 3.1.22.1);Deoxyribonuclease II;cDNA FLJ51996, highly similar to Deoxyribonuclease-2-alpha (EC 3.1.22.1)	DNASE2;DNASE2A;DNL2	O00115;B3KQS9;C0LQF2;B7Z4K6	39.58	4.5853e-05	2	1	2	2	0
IPI00010404	Pre-mRNA-splicing factor SF3b 10 kDa subunit;Splicing factor 3B subunit 5	SF3B10;SF3B5	Q9BWJ5	10.135	3.062e-47	3	3	3	1	0
IPI00010471;IPI00909658;IPI00216694;IPI01011191;IPI00947227;IPI00646259;IPI00032304;IPI00945930;IPI00908503;IPI01015144;IPI00643270	LC64P;L-plastin;Lymphocyte cytosolic protein 1;Plastin-2;cDNA FLJ39956 fis, clone SPLEN2024990, highly similar to Plastin-2;L-plastin variant	LCP1;PLS2	P13796;B3KUI1;Q53FI1;Q59GX5	70.288	3.2251e-90	13	16	2	5	1
IPI00010477;IPI00293267;IPI00163684;IPI00472523;IPI00903067;IPI00456941;IPI00943216;IPI00789269;IPI00908681	Ecalectin;Galectin-9;Tumor antigen HOM-HD-21;cDNA FLJ44029 fis, clone TESTI4027557, highly similar to Galectin-9;cDNA FLJ52505, highly similar to Homo sapiens lectin, galactoside-binding, soluble 9, transcript variant short, mRNA;Lectin, galactoside-binding, soluble, 9;Lectin, galactoside-binding, soluble, 9 (Galectin 9), isoform CRA_a;Urate transporter/channel protein;Lectin, galactoside-binding…	LGALS9;hCG_1749919;HUAT	O00182-1;O00182;O00182-2;B3KWW5;B4DJD7;Q3B8N1;Q8WYQ7	39.518	1.0805e-183	5	9	10	4	4
IPI00010720;IPI00964079;IPI00965269;IPI00965722;IPI00964855;IPI00940257;IPI00909956;IPI00966991;IPI00966038	CCT-epsilon;T-complex protein 1 subunit epsilon;cDNA FLJ78433, highly similar to Homo sapiens chaperonin containing TCP1, subunit 5 (epsilon) (CCT5), mRNA;cDNA FLJ58784, highly similar to T-complex protein 1 subunit epsilon;Putative uncharacterized protein;cDNA FLJ50442, highly similar to T-complex protein 1 subunit epsilon;cDNA FLJ51711, highly similar to T-complex protein 1 subunit epsilon;cDNA…	CCT5;CCTE;KIAA0098	P48643;A8K2X8;B4DX08;Q9BU08;B4DDU6;E9PCA1;B4DE30;B7ZAR1;B4DYC8;E7ENZ3;B4DXI1;B4DZT5;E7EWW2;B4DYD8;Q96GI1;Q9HB74	59.67	2.4535e-262	33	107	126	87	101
IPI00010740;IPI00216613	100 kDa DNA-pairing protein;DNA-binding p52/p100 complex, 100 kDa subunit;Polypyrimidine tract-binding protein-associated-splicing factor;Splicing factor, proline- and glutamine-rich;SFPQ protein;Splicing factor proline/glutamine-rich (Polypyrimidine tract binding protein associated)	PSF;SFPQ	P23246-1;P23246;Q6PIX2;Q86VG2;Q9BSV4;P23246-2	76.149	3.0509e-27	8	12	9	4	7
IPI00010796;IPI01012981;IPI00878551;IPI01009639;IPI00879437;IPI00911004	Cellular thyroid hormone-binding protein;p55;Prolyl 4-hydroxylase subunit beta;Protein disulfide-isomerase;cDNA FLJ56766, highly similar to Protein disulfide-isomerase (EC5.3.4.1);cDNA FLJ59361, highly similar to Protein disulfide-isomerase (EC 5.3.4.1);cDNA FLJ59033, highly similar to Protein disulfide-isomerase (EC 5.3.4.1);cDNA FLJ59430, highly similar to Protein disulfide-isomerase (EC 5.3.4.…	ERBA2L;P4HB;PDI;PDIA1;PO4DB;hCG_95895	P07237;B4DJS0;B4DNL5;E7EPA8;B4DLN6;B4DUA5;B3KTQ9;F5H8J2;Q96C96	57.116	2.3421e-20	5	8	7	6	2
IPI00010845;IPI00982019;IPI00908766;IPI00984633;IPI01008912	Complex I-23kD;NADH dehydrogenase [ubiquinone] iron-sulfur protein 8, mitochondrial;NADH-ubiquinone oxidoreductase 23 kDa subunit;TYKY subunit;NADH dehydrogenase (Ubiquinone) Fe-S protein 8, 23kDa (NADH-coenzyme Q reductase) variant;cDNA FLJ57061, highly similar to NADH-ubiquinone oxidoreductase 23 kDa subunit, mitochondrial (EC 1.6.5.3)	NDUFS8	O00217;Q53G17;E9PPW7;B4DYI3;E9PN51;E9PKH6	23.705	0.0002383	3	2	1	3	2
IPI00010860;IPI01014410;IPI00216220;IPI01013622;IPI01014017;IPI01013452;IPI00791380;IPI01013039;IPI00790782	26S proteasome non-ATPase regulatory subunit 9;26S proteasome regulatory subunit p27;Putative uncharacterized protein PSMD9	PSMD9	O00233-1;O00233;O00233-2;C9JR25;F5GX23;F5H5V4;F5H169;F5H7X1	24.682	1.0278e-37	6	6	9	5	1
IPI00640088;IPI00010865;IPI00514910;IPI00908480	Casein kinase 2 beta polypeptide;Casein kinase 2, beta polypeptide;Casein kinase 2, beta polypeptide, isoform CRA_d;Casein kinase II subunit beta;Phosvitin;Protein G5a;Casein kinase 2, beta polypeptide, isoform CRA_b;cDNA, FLJ92126, Homo sapiens casein kinase 2, beta polypeptide (CSNK2B), mRNA	CSNK2B;DADB-127H9.2-004;DAMA-236L13.2-004;DAMC-157M7.2-004;DAQB-195H10.8-004;DASS-336N12.7-004;hCG_43725;XXbac-BCX88C14.4-004;CK2N;G5A;DADB-127H9.2-001;DAMA-236L13.2-001;DAMC-157M7.2-001;DASS-336N12.7-001;DADB-127H9.2-002;DAMA-236L13.2-002;DAMC-157M7.2-002;DAQB-195H10.8-002;DASS-336N12.7-002;XXbac-BCX88C14.4-002;XXbac-BPG32J3.6-002	Q5SRQ6;P67870;B0UXA9;Q5SRQ3	26.925	2.9131e-57	9	18	18	9	4
IPI00011201;IPI00643577;REV__IPI00385950;REV__IPI00792796;REV__IPI01010304	Malic enzyme 2;NAD-dependent malic enzyme, mitochondrial;Malic enzyme	ME2;hCG_23687	P23368;B2R8J2;Q9BWL6	65.443	2.8354e-257	18	38	32	27	34
IPI00011229;IPI00853455;IPI00852597;IPI00879328;IPI00658053	Cathepsin D;Cathepsin D heavy chain;Cathepsin D light chain;Putative uncharacterized protein CTSD	CPSD;CTSD	P07339;C9JH19;C9J9G3	44.552	0.00027706	2	1	1	0	0
IPI00011253;IPI00974484;IPI00978298;IPI00983557;IPI00984887;IPI00978911;IPI00975755;IPI00979604;IPI00977127;IPI00981193;IPI00977579;IPI00980283;IPI00939811;IPI00979522;IPI00980569;IPI00855830	40S ribosomal protein S3;Ribosomal protein S3 variant;Ribosomal protein S3	OK/SW-cl.26;RPS3	P23396;Q53G83;Q9NQS8;E9PL09;E9PPU1;E9PL45;F2Z2S8	26.688	1.9523e-220	20	81	23	41	12
IPI00011284;IPI00375513;IPI00878254;IPI00878855;IPI00880186;IPI00878765	Catechol O-methyltransferase;Soluble catechol-O-methyltransferase;Membrane bound catechol-O-methyltransferase;COMT protein	COMT	P21964-1;P21964;B8XPJ7;B8XPJ8;P21964-2;Q9BWC7;E7EMS6;E7EUU8	30.037	3.4905e-30	6	5	4	6	1
IPI00011285;IPI00910547;IPI00978538;IPI00976884;IPI00983797;IPI00981550;IPI00980386;IPI00982252;IPI00979704;IPI00984376;IPI00984911;IPI00981107;IPI00979141	Calcium-activated neutral proteinase 1;Calpain mu-type;Calpain-1 catalytic subunit;Calpain-1 large subunit;Cell proliferation-inducing gene 30 protein;Micromolar-calpain;cDNA, FLJ96627, highly similar to Homo sapiens calpain 1, (mu/I) large subunit (CAPN1), mRNA;Putative uncharacterized protein CAPN1;cDNA FLJ53224, highly similar to Calpain-1 catalytic subunit (EC 3.4.22.52)	CANPL1;CAPN1;PIG30	P07384;B2RDI5;A8MSM1;B4DWH5;E9PRM1;E9PL37	81.889	2.5418e-10	3	5	4	3	1
IPI00011307;IPI00743626;IPI00915768;IPI01015122	Bifunctional methylenetetrahydrofolate dehydrogenase/cyclohydrolase, mitochondrial;Methenyltetrahydrofolate cyclohydrolase;NAD-dependent methylenetetrahydrofolate dehydrogenase;cDNA, FLJ93628, Homo sapiens methylene tetrahydrofolate dehydrogenase (NAD+dependent), methenyltetrahydrofolate cyclohydrolase (MTHFD2),nuclear gene encoding mitochondrial protein, mRNA;cDNA FLJ52745, highly similar to Bif…	MTHFD2;NMDMC;hCG_40734	P13995;B2R7W0;Q7Z650;B9A062;B4DY35	37.895	6.2703e-05	2	1	1	0	0
IPI00011461;IPI00477001	Cell cycle autoantigen SG2NA;S/G2 antigen;Striatin-3;cDNA FLJ77970, highly similar to Homo sapiens nuclear autoantigen GS2NA mRNA;Striatin, calmodulin binding protein 3	GS2NA;SG2NA;STRN3	Q13033-1;Q13033;Q13033-2;A0AV58	87.208	1.6844e-13	2	4	1	0	0
IPI00411984;IPI00942120;IPI00011488;IPI00645585;IPI00385784	cDNA FLJ16404 fis, clone UTERU2008019, highly similar to Serine/threonine-protein kinase 3 (EC 2.7.11.1);Mammalian STE20-like protein kinase 2;Serine/threonine-protein kinase 3;Serine/threonine-protein kinase Krs-1;STE20-like kinase MST2;Mammalian STE20-like protein kinase 1;Serine/threonine-protein kinase 4;Serine/threonine-protein kinase Krs-2;STE20-like kinase MST1;Serine/threonine kinase 4 va…	MST2;STK3;MST1;STK4	B3KYA7;Q13188;Q13043-1;Q13043;Q59FZ4;Q13043-2;A0PJ51;Q15452	59.461	0.026548	2	0	0	2	0
IPI00011603;IPI01015295;IPI01014869;IPI00383659	26S proteasome non-ATPase regulatory subunit 3;26S proteasome regulatory subunit RPN3;26S proteasome regulatory subunit S3;Proteasome subunit p58;cDNA FLJ56054, highly similar to 26S proteasome non-ATPase regulatory subunit 3;cDNA FLJ55739, highly similar to 26S proteasome non-ATPase regulatory subunit 3;cDNA FLJ56159, highly similar to 26S proteasome non-ATPase regulatory subunit 3;PSMD3 protein…	PSMD3	O43242;B4DEB0;B4DPM7;B4DV84;Q6IBN0;Q8N9M2;Q96N86;B3KNN7;F5H8K4;B4DT72	60.977	1.3475e-19	4	2	4	3	0
IPI00011644;IPI00909409;IPI00334825;IPI00954465	Receptor-type tyrosine-protein phosphatase epsilon;cDNA FLJ75634, highly similar to Homo sapiens protein tyrosine phosphatase, receptor type, E (PTPRE), transcript variant 2, mRNA;cDNA FLJ76898, highly similar to Homo sapiens protein tyrosine phosphatase, receptor type, E (PTPRE), transcript variant 1, mRNA;Protein tyrosine phosphatase, receptor type, E;Protein tyrosine phosphatase, receptor type…	PTPRE;hCG_40952;RP11-380J17.1-003;DKFZp313F1310	P23469-1;P23469;A8K2Z9;Q5VWH4;Q96P81;B4DUE5;F5H0X4;P23469-2;Q69YS2;Q8TE48;P23469-3	81.894	2.1892e-12	3	2	4	0	0
IPI00011696;IPI01009756	Proto-oncogene vav;cDNA, FLJ93820, highly similar to Homo sapiens vav 1 oncogene (VAV1), mRNA;cDNA FLJ53479, highly similar to Proto-oncogene vav;VAV1 protein	VAV;VAV1	P15498;B2R8B5;B4DVK9;Q96D37;F5H5P4	98.313	4.9839e-07	5	6	2	1	1
IPI00011876;IPI00903024;IPI00016626;IPI00915917	5-methylthioadenosine phosphorylase;S-methyl-5-thioadenosine phosphorylase;cDNA FLJ59758, highly similar to S-methyl-5-thioadenosine phosphorylase (EC 2.4.2.28);MTAP protein	MSAP;MTAP	Q13126;B4DUC8;Q05DJ2;Q6FHP1;Q6FHT1	33.186	5.4462e-114	16	32	35	20	17
IPI00011916;IPI00893993;IPI00893242	Aminoacyl tRNA synthase complex-interacting multifunctional protein 2;Multisynthase complex auxiliary component p38;Protein JTV-1;cDNA, FLJ93510, highly similar to Homo sapiens JTV1 gene (JTV1), mRNA;Putative uncharacterized protein AIMP2	AIMP2;JTV1;PRO0992	Q13155;B2R7M3;A8MU58	35.348	3.1081e-07	3	1	8	0	1
IPI00011937;IPI00647280;IPI00639945;IPI00640466	Antioxidant enzyme AOE372;Peroxiredoxin IV;Peroxiredoxin-4;Thioredoxin peroxidase AO372;Thioredoxin-dependent peroxide reductase A0372;Putative uncharacterized protein PRDX4	PRDX4	Q13162;A6NJJ0;E9PEN3	30.54	1.9001e-155	11	33	38	24	13
IPI00012007;IPI00935818	Adenosylhomocysteinase;S-adenosyl-L-homocysteine hydrolase;AHCY protein;cDNA FLJ52743, highly similar to Adenosylhomocysteinase (EC 3.3.1.1);cDNA, FLJ79079, highly similar to Adenosylhomocysteinase (EC 3.3.1.1)	AHCY;SAHH	P23526;B3KUN3;F5H737;Q1RMG2	47.716	1.5878e-09	4	1	10	1	1
IPI00984795;IPI00012011;IPI00979518;IPI00978796;IPI00979735;IPI00909841;IPI00413344;IPI01018892;IPI00978302	18 kDa phosphoprotein;Cofilin, non-muscle isoform;Cofilin-1;cDNA FLJ51435, moderately similar to Cofilin-1	CFL;CFL1	E9PK25;P23528;E9PP50;E9PQB7;B4E112	22.728	5.501e-80	5	7	1	3	1
IPI00375531;IPI00012048;IPI01014620;IPI00790982;IPI00794728	Granzyme A-activated DNase;Metastasis inhibition factor nm23;nm23-H1;Nucleoside diphosphate kinase A;Tumor metastatic process-associated protein	NDPKA;NM23;NME1	P15531-2;P15531;P15531-1;E7ERL0;E5RHP0	19.653	0	14	10	17	1	0
IPI00012066;IPI00790627;IPI00796337;IPI00216689;IPI00470509;IPI01009186;IPI00791223;IPI00900327;IPI00788837;IPI00027970;IPI00410587;IPI00550365;IPI00167750;IPI00410586;IPI00101278	cDNA FLJ77432, highly similar to Homo sapiens poly(rC) binding protein 2 (PCBP2), transcript variant 2, mRNA;Poly(RC) binding protein 2, isoform CRA_b;Poly(RC)-binding protein 2 isoform b variant;Poly(RC) binding protein 2;Poly(RC) binding protein 2, isoform CRA_d;Alpha-CP2;Heterogeneous nuclear ribonucleoprotein E2;Poly(rC)-binding protein 2;Poly(RC) binding protein 2, isoform CRA_a;cDNA FLJ5847…	hCG_2017557;PCBP2;PCBP3	A8K7X6;Q59HD4;Q6IPF4;Q15366;Q68Y55;B4DLC0;Q32Q82;B4DXP5;B4DRD7;P57721-1;P57721;P57721-4;A8MX33;E9PFP8;Q5MJP6;P57721-5	38.221	5.09e-183	8	44	7	23	16
IPI00012382;IPI00029267	U1 small nuclear ribonucleoprotein A;cDNA, FLJ93681, highly similar to Homo sapiens small nuclear ribonucleoprotein polypeptide A (SNRPA), mRNA	SNRPA	P09012;B2R802	31.279	1.553e-115	4	7	6	0	2
IPI00012426;IPI00477895	Retinoid-inducible serine carboxypeptidase;Serine carboxypeptidase 1;cDNA FLJ55993, highly similar to Retinoid-inducible serine carboxypeptidase (EC 3.4.16.-);DC39	MSTP034;RISC;SCP1;SCPEP1;UNQ265/PRO302	Q9HB40-1;Q9HB40;B4DP22;Q9H2J9;Q9HB40-2	50.83	2.1476e-06	2	1	1	2	2
IPI00012442;IPI00442863;IPI01011685	ATP-dependent DNA helicase VIII;GAP SH3 domain-binding protein 1;Ras GTPase-activating protein-binding protein 1;cDNA FLJ51772, highly similar to Ras-GTPase-activating protein-binding protein 1 (EC 3.6.1.-);GTPase activating protein (SH3 domain) binding protein 1;Ras-GTPase-activating protein SH3-domain-binding protein variant;cDNA, FLJ92947, Homo sapiens Ras-GTPase-activating protein SH3-domain-…	G3BP;G3BP1;DKFZp686L1159;hCG_39146	Q13283;B7Z8K4;Q32P45;Q53HH4;Q5U0Q1;Q6FI03;Q6ZP53;F5H4D6	52.164	2.8822e-17	2	2	2	0	0
IPI00012443;IPI00219570;IPI00977719;IPI01008735;IPI00908774;IPI00982920;IPI00909089	Acidic fibroblast growth factor intracellular-binding protein;FGF-1 intracellular-binding protein;FGF intracellular binding protein isoform b variant;cDNA FLJ51235, highly similar to Acidic fibroblast growth factorintracellular-binding protein;cDNA FLJ60048, highly similar to Acidic fibroblast growth factor intracellular-binding protein;cDNA, FLJ78875, highly similar to Acidic fibroblast growth f…	FIBP	O43427-1;O43427;Q53F51;O43427-2;B4DKH9;E9PSD3;B4DR95;E9PJW6	41.878	4.1643e-08	3	3	0	0	0
IPI00012451;IPI00946384	Guanine nucleotide-binding protein subunit beta-4;Transducin beta chain 4;cDNA FLJ77654, highly similar to Homo sapiens guanine nucleotide binding protein (G protein), beta polypeptide 4 (GNB4), mRNA;cDNA FLJ57161, highly similar to Guanine nucleotide-binding protein subunit beta 4	GNB4	Q9HAV0;A8K3F6;B4DLV5	37.567	8.7877e-25	6	1	0	0	0
IPI00794659;IPI00012493;IPI00791265;IPI00794061;IPI00796373	cDNA FLJ58953, highly similar to 40S ribosomal protein S20;40S ribosomal protein S20	RPS20	B4DW28;P60866;E5RJX2	16.005	2.197e-53	5	15	8	7	5
IPI00012497;IPI00019926;IPI00979267;IPI00555929;IPI01014399	Beta-adrenergic receptor kinase 1;G-protein coupled receptor kinase 2;Beta-adrenergic receptor kinase 2;G-protein-coupled receptor kinase 3;cDNA FLJ77587, highly similar to Homo sapiens adrenergic, beta, receptor kinase 2 (ADRBK2), mRNA;Beta adrenergic receptor kinase 1 variant	ADRBK1;BARK;BARK1;GRK2;ADRBK2;BARK2;GRK3	P25098;P35626;A8K869;E9PRV7;Q59F73	79.573	6.9839e-14	4	6	5	4	5
IPI00012535;IPI01013215;IPI01019083	DnaJ homolog subfamily A member 1;DnaJ protein homolog 2;Heat shock 40 kDa protein 4;Heat shock protein J2;HSDJ;Human DnaJ protein 2;cDNA FLJ76588, highly similar to Homo sapiens DnaJ (Hsp40) homolog, subfamily A, member 1 (DNAJA1), mRNA;DnaJ (Hsp40) homolog, subfamily A, member 1;DnaJ (Hsp40) homolog, subfamily A, member 1, isoform CRA_c;DnaJ (Hsp40) homolog, subfamily A, member 1, isoform CRA_b…	DNAJ2;DNAJA1;HDJ2;HSJ2;HSPF4;hCG_30269;RP11-54K16.1-001	P31689;Q5T7Q0;Q86TL9;F5GZ88;Q9NXZ8;B7Z5C0	44.868	8.5715e-06	2	1	2	2	4
IPI00012750	40S ribosomal protein S25	RPS25	P62851	13.742	2.5704e-11	2	3	0	0	0
IPI00012772;IPI00976899;IPI00975850;IPI00909884;IPI00976256;IPI01015034;IPI00792050	60S ribosomal protein L8;cDNA FLJ53750, highly similar to 60S ribosomal protein L8	RPL8	P62917;E9PKZ0;E9PIZ3;B4DVG7;E7EW01;E9PKU4	28.024	2.4186e-41	5	21	15	12	3
IPI00012828;IPI00927496;IPI01010885;IPI00926442	3-ketoacyl-CoA thiolase, peroxisomal;Acetyl-CoA acyltransferase;Beta-ketothiolase;Peroxisomal 3-oxoacyl-CoA thiolase;cDNA FLJ55549, highly similar to 3-ketoacyl-CoA thiolase, peroxisomal (EC 2.3.1.16);Putative uncharacterized protein ACAA1;3-oxoacyl-CoA thiolase	ACAA;ACAA1;PTHIO	P09110;B4DEN6;C9JDE9;F5GXL8;Q8NCW8	44.292	5.4539e-08	3	4	0	3	1
IPI00012835;IPI00554626;IPI00968298;IPI00964334;IPI00964612;IPI00966719;IPI00964890;IPI00010136;IPI00647506;IPI00010120;IPI00965405;IPI00964078;IPI00965152	C-terminal-binding protein 1;C-terminal binding protein 1;C-terminal binding protein 1, isoform CRA_b;Putative uncharacterized protein DKFZp434B0914	CTBP;CTBP1;hCG_1981976;DKFZp434B0914	Q13363;Q4KMQ8;Q7Z2Q5;D6RAX2;E7EPF8;E7ESU7;E9PGB1;Q9NSY3	47.535	3.1381e-58	10	15	12	3	2
IPI00029722;IPI00012837;IPI00028561;IPI01014265;IPI00654747;IPI00889664;IPI00909299	Kinesin heavy chain isoform 5A;Kinesin heavy chain neuron-specific 1;Neuronal kinesin heavy chain;KIF5A protein;KIF5A variant protein;cDNA, FLJ96188, highly similar to Homo sapiens kinesin family member 5A (KIF5A), mRNA;Conventional kinesin heavy chain;Kinesin-1 heavy chain;Ubiquitous kinesin heavy chain;cDNA FLJ76989, highly similar to Homo sapiens kinesin family member 5B (KIF5B), mRNA;Kinesin …	KIF5A;NKHC1;KIF5B;KNS;KNS1;hCG_37538;KIAA0531;KIF5C;NKHC2;DKFZp566O183	Q12840;A5D6Y6;B0I1S7;B2RCP3;P33176;A8K048;D3DRX6;Q2TA90;Q66K46;Q6P164;O60282-1;O60282;A1L179;Q53QT4;Q6PJC4;Q6PKD1;B7Z2M7;E9PET8;Q57YV5;Q57YV6;O60282-2;C9JWB9;Q57Z91;Q59GB8;Q9UFW7;B4DS27	117.38	0.017013	2	1	1	2	1
IPI00012891;IPI00956068;IPI00514007	Phosphorylase b kinase gamma catalytic chain, testis/liver isoform;Phosphorylase kinase subunit gamma-2;PSK-C3;cDNA FLJ75951, highly similar to Homo sapiens phosphorylase kinase, gamma 2 (testis) (PHKG2), mRNA;Phosphorylase kinase, gamma 2 (Testis) variant;cDNA FLJ59667, highly similar to Phosphorylase b kinase gamma catalytic chain, testis/liver isoform (EC 2.7.11.19);Phosphorylase kinase cataly…	PHKG2	P15735;A8K0C7;Q59GQ4;B4DEB7;Q16221	46.442	9.0609e-06	4	4	0	0	1
IPI00890743;IPI00012970;IPI00890827;IPI01012187	Serine/threonine-protein phosphatase 6 catalytic subunit;cDNA FLJ50777, highly similar to Serine/threonine-protein phosphatase 6 (EC 3.1.3.16);cDNA, FLJ79426, highly similar to Serine/threonine-protein phosphatase 6 (EC 3.1.3.16)	PPP6;PPP6C	O00743-3;O00743;O00743-1;O00743-2;B7Z3E2	38.946	0.036327	2	1	1	0	0
IPI00855980;IPI00658182;IPI00012972;IPI00853152;IPI00853259;IPI00893883;IPI00876867	Nucleoside diphosphate kinase;nm23-H4;Nucleoside diphosphate kinase D;Nucleoside diphosphate kinase, mitochondrial;Non-metastatic cells 4, protein expressed in	NME4;Z97634.4-011;NM23D;Z97634.4-009;hCG_1985512;Z97634.4-002	F2Z2X0;Q4TT34;O00746;A2IDC8;E9PDC0;A2IDD0	25.46	1.2096e-39	8	15	5	5	1
IPI00012989;IPI00644131;IPI00925850	Lysosomal acid alpha-mannosidase;Lysosomal alpha-mannosidase;Lysosomal alpha-mannosidase A peptide;Lysosomal alpha-mannosidase B peptide;Lysosomal alpha-mannosidase C peptide;Lysosomal alpha-mannosidase D peptide;Lysosomal alpha-mannosidase E peptide;Mannosidase alpha class 2B member 1;Mannosidase alpha-B;cDNA FLJ76867, highly similar to Homo sapiens mannosidase, alpha, class 2B, member 1 (MAN2B1…	LAMAN;MAN2B1;MANB	O00754;A8K6A7;Q59E90;Q93093;B4E0K9	113.74	0.00020811	2	1	2	1	1
IPI00030654;IPI00012998;IPI00647126;IPI00910864	Cleavage and polyadenylation specificity factor 68 kDa subunit;Cleavage and polyadenylation specificity factor subunit 6;Pre-mRNA cleavage factor Im 68 kDa subunit;Protein HPBRII-4/7;Putative uncharacterized protein CPSF6;cDNA FLJ58421, highly similar to Cleavage and polyadenylation specificity factor 6	CFIM68;CPSF6	Q16630-2;Q16630;Q16630-1;Q16630-3;C9JGC2;B4DSU9	63.47	2.4358e-98	3	8	5	9	3
IPI00013004;IPI00216320;IPI00791490;IPI00418202;IPI00793433	Pyridoxal kinase;Pyridoxine kinase;HCG401289, isoform CRA_b;Putative uncharacterized protein PDXK	C21orf124;C21orf97;PDXK;PKH;PNK;PRED79;hCG_401289	O00764-1;O00764;O00764-2;F2Z3F8;O00764-3;F2Z2Y4;A8MV33	35.102	0.00025236	2	2	2	0	0
IPI00013068;IPI00984035;IPI01015563;IPI00977156;IPI00974080;IPI00976006;IPI00974151;IPI00973922;IPI00974294	eIF-3 p48;Eukaryotic translation initiation factor 3 subunit 6;Eukaryotic translation initiation factor 3 subunit E;Viral integration site protein INT-6 homolog;cDNA, FLJ93685, highly similar to Homo sapiens eukaryotic translation initiation factor 3, subunit 6 48kDa (EIF3S6), mRNA;cDNA FLJ42184 fis, clone THYMU2031994, highly similar to Eukaryotic translation initiation factor 3 subunit 6;Eukary…	EIF3E;EIF3S6;INT6;hCG_2008794	P60228;B2R806;B3KW56;Q6IAX5;E5RGA2	52.22	3.894e-24	11	16	7	5	3
IPI00013146;IPI00793335;IPI00791542;IPI00789525;IPI00792175;IPI00945124;IPI00944990	28S ribosomal protein S22, mitochondrial;cDNA FLJ78575;Mitochondrial ribosomal protein S22 variant;Mitochondrial ribosomal protein S22;cDNA PSEC0127 fis, clone PLACE1003724, highly similar to Mitochondrial 28S ribosomal protein S22;Brain my045 protein	C3orf5;GK002;MRPS22;RPMS22	P82650;A8K9Y7;E9PGX2;Q59GX8;Q96Q16;Q8NBL6;Q9H3I1	41.28	6.2953e-40	7	8	7	7	7
IPI00013167;IPI00796072;IPI00926139;IPI00927346	28S ribosomal protein S25, mitochondrial;cDNA FLJ59193, highly similar to Mitochondrial 28S ribosomal protein S25;Mitochondrial ribosomal protein S25;cDNA FLJ54123, moderately similar to Mitochondrial 28S ribosomal protein S25	MRPS25;RPMS25	P82663;B4DFJ5;E7EPW2;Q96Q22;B4DQG6	20.116	6.7579e-10	6	8	6	0	0
IPI00013212;IPI00910540	C-Src kinase;Protein-tyrosine kinase CYL;Tyrosine-protein kinase CSK;cDNA FLJ78579, highly similar to Homo sapiens c-src tyrosine kinase (CSK), mRNA;cDNA FLJ45770 fis, clone NETRP2002197, highly similar to Tyrosine-protein kinase CSK (EC 2.7.10.2);cDNA, FLJ93062, Homo sapiens c-src tyrosine kinase (CSK), mRNA;C-src tyrosine kinase, isoform CRA_a;cDNA FLJ55227, highly similar to Tyrosine-protein k…	CSK;hCG_40804	P41240;A8K3B6;B2R6Q4;B4DMZ0;B5BU52;Q53EL3;B4DP99;E7EQW6	50.704	0.0028858	2	1	1	0	0
IPI00013214;IPI00940786;IPI00385434	DNA polymerase alpha holoenzyme-associated protein P1;DNA replication licensing factor MCM3;p102;P1-MCM3;RLF subunit beta;cDNA, FLJ93378, highly similar to Homo sapiens MCM3 minichromosome maintenance deficient 3 (S. cerevisiae) (MCM3), mRNA;cDNA FLJ55599, highly similar to DNA replication licensing factor MCM3;MCM3 minichromosome maintenance deficient 3 (S. cerevisiae), isoform CRA_b;Minichromos…	MCM3;hCG_22498;HCC5	P25205;B2R7C5;B4DWW4;Q53HJ4;Q8NHX6	95.907	4.7201e-294	11	14	5	5	2
IPI00013219;IPI00921075;IPI00922759;IPI01012931;IPI00984656;IPI00985220	59 kDa serine/threonine-protein kinase;ILK-1;ILK-2;Integrin-linked protein kinase;p59ILK;cDNA FLJ50979, moderately similar to Integrin-linked protein kinase (EC 2.7.11.1);cDNA FLJ53825, highly similar to Integrin-linked protein kinase 1 (EC 2.7.11.1)	ILK;ILK1;ILK2	Q13418;B7Z418;B7Z1I0	51.419	0.0011048	3	1	1	0	0
IPI00013296;IPI00984608;IPI00894147	40S ribosomal protein S18;Ke-3	D6S218E;RPS18	P62269	17.718	1.9651e-153	11	41	14	13	4
IPI00013415;IPI00893703;IPI00983900	40S ribosomal protein S7;cDNA, FLJ92055, Homo sapiens ribosomal protein S7 (RPS7), mRNA;Putative uncharacterized protein RPS7;Ribosomal protein S7, isoform CRA_b	RPS7;hCG_1784266	P62081;Q57Z92;B5MCP9	22.127	7.9671e-106	13	56	5	18	9
IPI00013452	Bifunctional aminoacyl-tRNA synthetase;Cell proliferation-inducing gene 32 protein;Glutamate--tRNA ligase;Glutamyl-tRNA synthetase;Proline--tRNA ligase;Prolyl-tRNA synthetase;cDNA FLJ58269, highly similar to Bifunctional aminoacyl-tRNA synthetase	EPRS;GLNS;PARS;PIG32;QARS;QPRS	P07814;B4DP50	170.59	6.3006e-15	5	6	1	3	0
IPI00013466;IPI00910220	Arsenical pump-driving ATPase;Arsenite-stimulated ATPase;ATPase ASNA1;hARSA-I;hASNA-I;Transmembrane domain recognition complex 40 kDa ATPase subunit;cDNA FLJ60230, highly similar to Arsenical pump-driving ATPase (EC 3.6.3.16)	ARSA;ASNA1;TRC40	O43681;E7EVN0;B4DEE5	38.792	2.6955e-09	4	6	3	6	3
IPI00013468;IPI00514701;IPI00644108;IPI01010654;IPI00644568	Mitotic checkpoint protein BUB3;cDNA FLJ57899, highly similar to Mitotic checkpoint protein BUB3	BUB3	O43684-1;O43684;O43684-2;B4DDM6	37.154	3.6886e-10	5	6	2	2	1
IPI00013485;IPI00979595;IPI00985370;IPI00871956;IPI00386445;IPI00977651;IPI00981233;IPI00955904;IPI00977151;IPI00976489	40S ribosomal protein S2;40S ribosomal protein S4;Protein LLRep3;Ribosomal protein S2	RPS2;RPS4;rps2	P15880;Q3KQT6;Q6IPX5;Q8J014;Q8N5L9;E9PQD7;E9PMM9	31.324	5.9505e-27	6	8	1	7	3
IPI00921118;IPI00759776;IPI00013508;IPI00909239;IPI01011340;IPI01009456;IPI01010064	Actinin alpha 1 isoform 3;Full-length cDNA clone CS0DB009YA03 of Neuroblastoma of Homo sapiens (human);ACTN1 protein;Actinin alpha 1 isoform b;Alpha-actinin cytoskeletal isoform;Alpha-actinin-1;F-actin cross-linking protein;Non-muscle alpha-actinin-1;cDNA FLJ54432, highly similar to Alpha-actinin-1;Alpha-actinin 1;cDNA FLJ54739, highly similar to Alpha-actinin-1;cDNA FLJ53313, highly similar to A…	ACTN1	B7TY16;Q86TX4;A1L0V1;Q1HE25;P12814-1;P12814;B7Z2W3;Q5ZEZ4;P12814-2;B7Z565;B4DFY0;B3KUX9;B4DRP5;F5GZI9	107.14	5.814e-76	14	7	3	4	3
IPI01013705;IPI00013683;IPI01015284;IPI00640115;IPI01011318	cDNA, FLJ95457, highly similar to Homo sapiens tubulin, beta, 4 (TUBB4), mRNA;Tubulin beta-3 chain;Tubulin beta-4 chain;Tubulin beta-III;Tubulin, beta, 4 variant;cDNA FLJ16289 fis, clone OCBBF2009920, highly similar to TUBULIN BETA-3 CHAIN;cDNA FLJ77784;HCG1983504, isoform CRA_f;TUBB3 protein	TUBB3;TUBB4;hCG_1983504	B2RBD5;Q13509;Q53G92;A8K854;Q9BV28;Q3ZCR3	50.404	0	15	3	1	1	0
IPI00013698;IPI00059685	Acid ceramidase;Acid ceramidase subunit alpha;Acid ceramidase subunit beta;Acylsphingosine deacylase;N-acylsphingosine amidohydrolase;Putative 32 kDa heart protein;cDNA FLJ77858, highly similar to Homo sapiens N-acylsphingosine amidohydrolase (acid ceramidase) 1 (ASAH1), transcript variant 1, mRNA;N-acylsphingosine amidohydrolase 1;N-acylsphingosine amidohydrolase (Acid ceramidase) 1, isoform CRA…	ASAH;ASAH1;HSD33;HSD-33;hCG_28255	Q13510-1;Q13510;A8K0B6;B1B5P6;B1B5Q0;B1B5Q9;B1B5R8;B1B5T0;B1B5T7;D3DSQ1;Q53H01;E9PDS0;Q96AS2	60.682	4.274e-24	9	1	0	1	0
IPI00013721;IPI00976830	PRP4 kinase;PRP4 pre-mRNA-processing factor 4 homolog;Serine/threonine-protein kinase PRP4 homolog;cDNA FLJ51417, highly similar to Serine/threonine-protein kinase PRP4 homolog (EC 2.7.11.1);HCG1820375, isoform CRA_a;Protein-serine/threonine kinase	KIAA0536;PRP4;PRP4H;PRP4K;PRPF4B;hCG_1820375	Q13523;B4DZQ5;D3DWH5;F5H2U2;Q15456	116.99	1.8892e-58	2	3	1	0	0
IPI00013774;IPI00289601;IPI00972999;IPI01010320;IPI00514649;IPI00910637;IPI01009997;IPI00550364;IPI01015267;IPI00555868;IPI00982901;IPI00974336;IPI00976554;IPI00980006;IPI00979387;IPI00978755;IPI00964796;IPI00976946	Histone deacetylase 1;cDNA FLJ51764, highly similar to Histone deacetylase 1;HDAC1 protein;Histone deacetylase 1, isoform CRA_a;Histone deacetylase 2;cDNA FLJ40057 fis, clone TCERX2000431, highly similar to HISTONE DEACETYLASE 2;cDNA FLJ34837 fis, clone NT2NE2010632, highly similar to HISTONE DEACETYLASE 2;Histone deacetylase 2, isoform CRA_a;Putative uncharacterized protein DKFZp686H12203;cDNA F…	HDAC1;RPD3L1;hCG_41610;RP4-811H24.2-001;HDAC2;hCG_21384;DKFZp686H12203;RP4-811H24.2-010	Q13547;B4DRG0;B5BU61;Q6IT96;Q92769;B3KUJ5;B3KRS5;F5GXM1;Q5HYD4;Q5TEE2;B4DSK9;B7Z3S4	55.102	1.0834e-07	4	2	4	1	5
IPI00013808;IPI01015738;IPI00845465;IPI00908458;IPI00942539;IPI00908776;IPI01010507;IPI00019884;IPI01009258;IPI01009686;IPI01010091	Alpha-actinin-4;F-actin cross-linking protein;Non-muscle alpha-actinin 4;ACTN4 protein;Actinin alpha4 isoform	ACTN4	O43707;D6PXK4;Q96BG6;A4K467;F5GXS2	104.85	4.9392e-76	16	30	21	20	16
IPI00013847	Complex III subunit 1;Core protein I;Cytochrome b-c1 complex subunit 1, mitochondrial;Ubiquinol-cytochrome-c reductase complex core protein 1;cDNA FLJ51625, highly similar to Ubiquinol-cytochrome-c reductase complex coreprotein I, mitochondrial (EC 1.10.2.2);cDNA FLJ52292, highly similar to Ubiquinol-cytochrome-c reductase complex coreprotein I, mitochondrial (EC 1.10.2.2)	UQCRC1	P31930;B4DUL5;B4DZB9	52.645	1.9683e-09	3	0	0	2	3
IPI00013862;IPI00787559;IPI00892966;IPI00938328;IPI00892836	dTMP kinase;Thymidylate kinase;Deoxythymidylate kinase (Thymidylate kinase) variant;Deoxythymidylate kinase (Thymidylate kinase);Deoxythymidylate kinase (Thymidylate kinase), isoform CRA_b;DTYMK protein;Putative uncharacterized protein tmp_locus_5;LOC727761 protein	CDC8;DTYMK;TMPK;TYMK;hCG_93868;tmp_locus_5;LOC727761	P23919;Q53F55;Q6FGU2;B7ZW70	23.819	8.7217e-14	3	3	0	1	1
IPI00013877;IPI00216492;IPI00216493;IPI00908651;IPI00216494;IPI00216495;IPI00216496	Heterogeneous nuclear ribonucleoprotein 2H9;Heterogeneous nuclear ribonucleoprotein H3;Heterogeneous nuclear ribonucleoprotein H3 isoform a variant;cDNA FLJ57726, highly similar to Heterogeneous nuclear ribonucleoprotein H3	HNRNPH3;HNRPH3	P31942-1;P31942;Q53F48;P31942-2;P31942-3;B4DHY1;P31942-4;P31942-5;P31942-6	36.926	1.0182e-76	8	20	18	16	14
IPI00013890;IPI00411765	14-3-3 protein sigma;Epithelial cell marker protein 1;Stratifin	HME1;SFN	P31947-1;P31947;P31947-2	27.774	7.3361e-20	3	2	0	0	0
IPI00013891;IPI01014274;IPI00220447	Transformer-2 protein homolog A;Transformer-2 protein homolog alpha;cDNA, FLJ95674, Homo sapiens transformer-2 alpha (htra-2 alpha) (HSU53209), mRNA;Putative MAPK activating protein;Putative uncharacterized protein HSU53209;Transformer-2 alpha, isoform CRA_a;cDNA FLJ50682, highly similar to Transformer-2 protein homolog;cDNA FLJ50689, highly similar to Transformer-2 protein homolog;cDNA FLJ50614,…	TRA2A;hCG_37979;HSU53209	Q13595-1;Q13595;Q549U1;B4DUA9;Q13595-2;B4DQI6	32.688	0.00021367	2	1	2	2	2
IPI00014151;IPI00793381;IPI00794383;IPI00947396;IPI00945689;IPI00793676	26S proteasome non-ATPase regulatory subunit 6;26S proteasome regulatory subunit RPN7;26S proteasome regulatory subunit S10;Breast cancer-associated protein SGA-113M;p42A;Phosphonoformate immuno-associated protein 4;Proteasome regulatory particle subunit p44S10;Proteasome (Prosome, macropain) 26S subunit, non-ATPase, 6, isoform CRA_b;Putative uncharacterized protein PSMD6;cDNA FLJ37740 fis, clone…	KIAA0107;PFAAP4;PSMD6;hCG_23509	Q15008;C9IZE4;B3KT66;E9PHI9;Q6UV22	45.531	8.1531e-38	14	11	15	12	13
IPI00871851;IPI00014177;IPI00894340;IPI00893645;IPI00893658;IPI00894199;IPI00893096;IPI00894055;IPI00894283;IPI00892810;IPI00894322;IPI00892518;IPI00892932;IPI00893477;IPI00893240;IPI00893788;IPI00894088;IPI00893329	Neural precursor cell expressed developmentally down-regulated protein 5;Septin-2;Putative uncharacterized protein SEPT2	DIFF6;KIAA0158;NEDD5;SEPT2	Q15019-2;Q15019;Q15019-1;B5MCX3;C9J2Q4	45.46	1.5363e-144	15	21	19	11	15
IPI00014232;IPI01010487;IPI01015633;IPI00922598	ADP-ribosylation factor-like protein 6-interacting protein 1;cDNA FLJ76399, highly similar to Homo sapiens ADP-ribosylation factor-like 6 interacting protein (ARL6IP), mRNA;cDNA FLJ50719, highly similar to ARL-6-interacting protein 1;cDNA FLJ51781, highly similar to ARL-6-interacting protein 1;cDNA FLJ50699, moderately similar to ARL-6-interacting protein 1	ARL6IP;ARL6IP1;KIAA0069	Q15041;A8K522;B7Z791;F5GXP4;B7Z6R9;F5GY14;B7Z6S5	23.362	2.84e-05	2	2	1	1	1
IPI00307092;IPI00014238;IPI00445108	Lysine--tRNA ligase;Lysyl-tRNA synthetase;cDNA FLJ44621 fis, clone BRACE2016896, highly similar to Lysyl-tRNA synthetase (EC 6.1.1.6)	KARS;KIAA0070	Q15046-2;Q15046;Q15046-1;E9PDU1;Q6ZTI3	71.496	3.7252e-50	16	20	32	13	22
IPI00014256;IPI00640748;IPI01013212	Alpha-Pix;COOL-2;PAK-interacting exchange factor alpha;Rac/Cdc42 guanine nucleotide exchange factor 6;Rho guanine nucleotide exchange factor 6;cDNA FLJ51737, highly similar to Rho guanine nucleotide exchange factor 6;Rac/Cdc42 guanine nucleotide exchange factor (GEF) 6;Rac/Cdc42 guanine nucleotide exchange factor (GEF) 6, isoform CRA_b;cDNA FLJ50776, highly similar to Rho guanine nucleotide excha…	ARHGEF6;COOL2;KIAA0006;PIXA;hCG_33104;RP3-527F8.4-002	Q15052-1;Q15052;Q15052-2;B1AL37;B7Z3C7;Q8N4Q3;F5H8B2	87.498	2.2258e-40	3	5	4	2	1
IPI00014338;IPI00877642;IPI00297156;IPI00889605;IPI00878414	Neutrophil cytosol factor 4;Neutrophil NADPH oxidase factor 4;p40-phox;SH3 and PX domain-containing protein 4;Neutrophil cytosolic factor 4 (40kD) isoform 1 variant;NCF4 protein;cDNA FLJ75679, highly similar to Homo sapiens neutrophil cytosolic factor 4, 40kDa (NCF4), transcript variant 2, mRNA;Neutrophil cytosolic factor 4, 40kDa	NCF4;SH3PXD4;CTA-833B7.3-002;CTA-833B7.3-004	Q15080-1;Q15080;Q53FG4;Q6FGM9;A8K4F9;Q15080-2;B0QY04	39.031	7.561e-183	20	35	2	30	19
IPI00014376;IPI00646692	Ras-related protein Rab-22B;Ras-related protein Rab-31;RAB31, member RAS oncogene family variant	RAB22B;RAB31	Q13636;Q53EY4	21.7	1.8887e-73	5	5	4	2	2
IPI00014377	Ras-related protein Rab-32;cDNA, FLJ92490, highly similar to Homo sapiens RAB32, member RAS oncogene family (RAB32), mRNA	RAB32	Q13637;B2R5I8	24.997	1.1068e-06	3	2	3	3	1
IPI00014456;IPI01012912;IPI00654594	Striatin;STRN protein	STRN	O43815-1;O43815;Q3B874;O43815-2	86.131	9.1779e-06	2	2	1	2	0
IPI00014513;IPI00419912;IPI00292080	Delta transcription factor;INO80 complex subunit S;NF-E1;Transcriptional repressor protein YY1;Yin and yang 1;Transcription factor YY2;Yin and yang 2;Zinc finger protein 631;Reduced expression protein 1;Zinc finger protein 42 homolog;Zinc finger protein 754	INO80S;YY1;YY2;ZNF631;REX1;ZFP42;ZNF754	P25490;O15391;Q96MM3	44.712	3.6188e-05	2	4	0	1	1
IPI00844361;IPI00014577;IPI00478787;IPI00922175;IPI00921855;IPI00922800;IPI00479988;IPI00382462	RAB18 long isoform 1;Ras-related protein Rab-18;RAB18, member RAS oncogene family;cDNA FLJ51678, highly similar to Ras-related protein Rab-18;cDNA FLJ53088, highly similar to Ras-related protein Rab-18;cDNA FLJ50154, moderately similar to Ras-related protein Rab-18	RAB18;RP11-148B2.1-005	Q56UN9;Q9NP72;Q5W0I9;B7Z4P9;B7Z5V3;F5H4U3;B7Z333	26.41	1.8762e-06	3	4	1	1	0
IPI00014624;IPI01012817	Adapter-related protein complex 3 sigma-1 subunit;AP-3 complex subunit sigma-1;AP-3 complex subunit sigma-3A;Clathrin-associated/assembly/adapter protein, small 3;Sigma-3A-adaptin;Sigma-adaptin 3a;cDNA, FLJ92106, highly similar to Homo sapiens adaptor-related protein complex 3, sigma 1 subunit(AP3S1), mRNA	AP3S1;CLAPS3	Q92572;B2R4I8;F5H459	32.144	3.1577e-55	3	3	1	1	1
IPI00014808	PAF acetylhydrolase 29 kDa subunit;PAF-AH subunit gamma;Platelet-activating factor acetylhydrolase IB subunit gamma	PAFAH1B3;PAFAHG	Q15102	25.734	1.6167e-47	5	8	10	6	4
IPI00014812	28S ribosomal protein S21, mitochondrial;cDNA FLJ76504, highly similar to Homo sapiens mitochondrial ribosomal protein S21 (MRPS21), nuclear gene encoding mitochondrial protein, transcript variant 2, mRNA;Mitochondrial ribosomal protein S21;Mitochondrial ribosomal protein S21, isoform CRA_b	MDS016;MRPS21;RPMS21;hCG_1641433;RP4-790G17.6-001	P82921;Q5TB11	10.741	7.1335e-31	2	1	3	0	2
IPI00014898;IPI00186711;IPI00398002;IPI00398778;IPI00398777;IPI00398779;IPI00398775;IPI00420096;IPI00398776;IPI00977103;IPI00010951;IPI00981930;IPI00984160;IPI00980623	Hemidesmosomal protein 1;Plectin-1;HCG1994702;Plectin isoform 1b;Plectin 1, intermediate filament binding protein 500kDa, isoform CRA_b;Similar to plectin 1, intermediate filament binding protein, 500kD	PLEC1;hCG_1994702;hCG_1994701	Q15149-1;Q15149;Q15149-2;Q15149-3;Q15149-6;Q15149-5;Q8WXV5;Q15149-4;Q15149-9;Q15149-8;Q15149-7;D3DWL0;Q96IE3	531.78	9.9748e-60	14	20	7	4	5
IPI00015148;IPI01014435;IPI00908754;IPI00412525;IPI01012887;IPI00796349;IPI01015962;IPI01009293;IPI00745127;IPI01012426;IPI00816182;IPI01013827;IPI01013855;IPI01011985;IPI01013357;IPI01012401;IPI01016056;IPI01013329;IPI01014236;IPI01011891;IPI00941942	GTP-binding protein smg p21B;Ras-related protein Rap-1b;cDNA FLJ51696, highly similar to Ras-related protein Rap-1b;cDNA FLJ50714, moderately similar to Ras-related protein Rap-1b;Ras-related protein Rap-1b-like protein;cDNA FLJ50711, moderately similar to Ras-related protein Rap-1b;cDNA, FLJ79346, highly similar to Ras-related protein Rap-1b;cDNA, FLJ79442, highly similar to Ras-related protein …	OK/SW-cl.11;RAP1B	P61224;B4DQI8;B4DW94;A6NIZ1;F5GZG1;F5H7Y6;E7ESV4;B4DW74;B7ZAY2;F5GX62;B7ZB78;F5H823;F5H004;F5H147;Q9BXV4;F5H6R7	20.825	2.4521e-41	8	20	7	9	3
IPI00910593;IPI00015262;IPI00398735;IPI00216682;IPI00910272;IPI00909623	cDNA FLJ52765, highly similar to Calponin-2;Calponin H2, smooth muscle;Calponin-2;Neutral calponin;cDNA FLJ52469, highly similar to Calponin-2;Calponin 2 isoform a variant;CNN2 protein;Calponin 2;Calponin 2, isoform CRA_a;cDNA FLJ44427 fis, clone UTERU2007724, highly similar to Homo sapiens calponin 2 (CNN2), transcript variant 2, mRNA;Putative uncharacterized protein CNN2;Calponin, acidic isofor…	CNN2;hCG_21577;CNN3;hCG_31913	B4DUT8;Q99439;B4DDF4;Q53GK7;Q6FHC3;Q6FHE4;A6NFI4;Q15417;Q6FHA7;B4DHU5;B4DN57;E7ENR3;B4DP09;E7ENQ7	35.943	8.5097e-12	2	2	0	0	0
IPI00015351;IPI00643524;IPI00910270;IPI00643061	UPF0424 protein C1orf128	AD039;C1orf128;HT014;PP603	Q9GZP4-1;Q9GZP4;Q9GZP4-2	24.178	1.5191e-82	7	21	10	5	5
IPI00015671;IPI00879904	Tubulin alpha chain-like 3	TUBAL3	A6NHL2-1;A6NHL2;A6NHL2-2	49.908	1.593e-127	5	2	0	0	0
IPI00015736;IPI00791004;IPI00383579;IPI00968261;IPI00946703;IPI00945700;IPI00945538	ThiFP1;Ubiquitin-activating enzyme E1 domain-containing protein 1;Ubiquitin-like modifier-activating enzyme 5;UFM1-activating enzyme;Putative uncharacterized protein UBA5	UBA5;UBE1DC1	Q9GZZ9-1;Q9GZZ9;E7EQ61;Q9GZZ9-2;E7EWE1;C9JRV9;C9J5W5;C9J0F6	44.863	0.00082071	2	5	0	1	0
IPI00015773;IPI00980426;IPI00514949;IPI00903231;IPI00514459;IPI00922834;IPI00515123	COMM domain-containing protein 3;Protein Bup;Protein PIL;COMM domain containing 3;cDNA FLJ45471 fis, clone BRSTN2016892, highly similar to COMM domain-containing protein 3	BUP;C10orf8;COMMD3;RP11-573G6.3-003;RP11-573G6.3-002	Q9UBI1;E9PC68;Q5T8Y8;B3KY73;Q5T8Z0	22.151	3.3744e-20	6	6	5	5	4
IPI00982108;IPI00015856;IPI01015812;IPI00029820;IPI00072257;IPI00953251;IPI00658049;IPI00658014;IPI01012629;IPI01013435;IPI00657933	cDNA FLJ56420, highly similar to Aspartyl aminopeptidase (EC 3.4.11.21);Aspartyl aminopeptidase;Putative uncharacterized protein DNPEP;DNPEP protein;cDNA FLJ10915 fis, clone OVARC1000288, weakly similar to VACUOLAR AMINOPEPTIDASE I (EC 3.4.11.22);cDNA FLJ58475, highly similar to Aspartyl aminopeptidase (EC 3.4.11.21);Aspartyl aminopeptidase, isoform CRA_g;cDNA FLJ11809 fis, clone HEMBA1006309, hi…	ASPEP;DAP;DNPEP;hCG_15581	B7Z7F0;E7ETB3;Q9ULA0;Q53SB6;E7EMB6;Q9BSS9;E7EWP4;Q9NV55;B7Z822;Q9HAC6;B9ZVU2	54.53	5.9616e-32	5	5	6	1	2
IPI00015954;IPI01009792;IPI00513941;IPI00644667;IPI00968137;IPI00964410	COPII-associated small GTPase;GTP-binding protein SAR1a;cDNA, FLJ92825, highly similar to Homo sapiens SAR1a gene homolog 1 (S. cerevisiae) (SARA1), mRNA;SAR1 gene homolog A (S. cerevisiae);SAR1 gene homolog A (S. cerevisiae), isoform CRA_a;Small GTP-binding protein;SARA1 protein;GTP binding protein;GTP-binding protein Sara;Masra2;cDNA FLJ58922, highly similar to GTP-binding protein SAR1a	SAR1;SAR1A;SARA;SARA1;hCG_1787550;RP11-367H5.4-001;RP11-367H5.4-005	Q9NR31;B2R679;Q5SQT9;Q6FID4;Q8NG23;B4DQ19;E9PBN0;Q5SQU0	22.367	3.7753e-33	5	5	5	3	2
IPI00015973;IPI00983432;IPI00984894;IPI00985486;IPI00556351;IPI00975921;IPI00788953	Band 4.1-like protein 2;Generally expressed protein 4.1;cDNA FLJ54004, moderately similar to Band 4.1-like protein 2;Protein 4.1-G;Putative uncharacterized protein DKFZp781H1755;cDNA FLJ58484, highly similar to Band 4.1-like protein 2;EPB41L2 protein variant	EPB41L2;DKFZp781H1755	O43491;E9PHY5;B4DJ76;E9PPD9;O60642;E9PK52;Q68DV2;E9PII3;B4DHI8;Q59FD8	112.59	1.7414e-45	4	9	3	1	1
IPI00016077;IPI00925757;IPI00926531;IPI00926887;IPI00925073;IPI00926675	Glioblastoma-amplified sequence;Protein NipSnap homolog 2	GBAS;NIPSNAP2	O75323	33.742	4.4881e-29	5	13	12	9	6
IPI00016339;IPI00797838;IPI00927292;IPI00927919	L1880;RAB5L;Ras-related protein Rab-5C	RAB5C;RABL	P51148	23.482	1.5598e-66	9	47	6	12	8
IPI00016342;IPI00945574;IPI00945735;IPI00945337;IPI00946911;IPI00946776;IPI00945392	Ras-related protein Rab-7a;cDNA FLJ55895, highly similar to Ras-related protein Rab-7;Putative uncharacterized protein RAB7A	RAB7;RAB7A	P51149;B4DPH9;C9J8S3;C9J592;C9J4V0;C9IZZ0	23.489	4.371e-271	12	25	12	11	15
IPI00016373;IPI00941177	Cell growth-inhibiting gene 4 protein;Ras-related protein Rab-13;RAB13 protein	GIG4;RAB13	P51153;Q504R6	22.774	3.4345e-10	2	1	0	1	0
IPI00016381;IPI00219858;IPI00010491	GTP-binding protein Ram;Ras-related protein Rab-27A;cDNA, FLJ93274, Homo sapiens RAB27A, member RAS oncogene family (RAB27A), mRNA;RAB27A, member RAS oncogene family;RAB27A, member RAS oncogene family, isoform CRA_a;RAB27A protein	RAB27;RAB27A;hCG_38865	P51159-1;P51159;A2RU94;Q6IAS8;P51159-2	24.868	3.5375e-37	5	11	4	9	8
IPI00016447	COMM domain-containing protein 8	COMMD8;MDS022	Q9NX08	21.09	3.6672e-05	2	2	2	0	1
IPI00016513	Ras-related protein Rab-10;Putative uncharacterized protein RAB10;GTP-binding protein RAB10	RAB10	P61026;Q53SX4;Q53T70;Q9UL28	22.541	2.0123e-112	8	16	6	4	3
IPI00016608;IPI00797864;IPI01012491;IPI00909375	Membrane protein p24A;Transmembrane emp24 domain-containing protein 2;cDNA, FLJ93436, Homo sapiens coated vesicle membrane protein (RNP24), mRNA;RNP24 protein;Transmembrane emp24 domain trafficking protein 2, isoform CRA_a;cDNA FLJ52153, highly similar to Transmembrane emp24 domain-containing protein 2	RNP24;TMED2;hCG_1743563	Q15363;Q6FHT8;B4DP27;F5GX39;E7EQ72	22.761	8.2926e-35	3	6	2	3	2
IPI00016610	Alpha-CP1;Heterogeneous nuclear ribonucleoprotein E1;Nucleic acid-binding protein SUB2.3;Poly(rC)-binding protein 1;cDNA, FLJ94964, highly similar to Homo sapiens poly(rC) binding protein 1 (PCBP1), mRNA;Poly(RC) binding protein 1;Putative uncharacterized protein PCBP1	PCBP1;hCG_1776997	Q15365;Q53SS8	37.497	2.1207e-197	5	21	4	14	11
IPI00016613;IPI00744507;IPI00741317;IPI00784195;IPI00472911;IPI00877726;IPI00015141;IPI00658109	cDNA, FLJ92904, highly similar to Homo sapiens casein kinase 2, alpha 1 polypeptide (CSNK2A1), mRNA;Casein kinase II alpha 1 subunit isoform a;CSNK2A1 protein;Casein kinase II subunit alpha;Casein kinase 2 alpha isoform;Casein kinase II alpha subunit;HCG21984;Casein kinase 2, alpha 1 polypeptide, isoform CRA_b;cDNA FLJ57289, highly similar to Casein kinase II subunit alpha (EC 2.7.11.1)	CSNK2A1;CK2A1;hCG_21984;hCG_39868	B2R6D7;B5BUH5;Q5U5J2;P68400;E7EU96;Q2I0Y7;Q8NEV1;B4DYS6	45.908	1.8315e-117	15	32	18	14	19
IPI00016634;IPI00909074	Protein C20orf11;Two hybrid-associated protein 1 with RanBPM;cDNA FLJ52229	C20orf11	Q9NWU2;B4DS00	26.748	7.749e-06	3	4	1	1	1
IPI00909484;IPI00016786;IPI00910473;IPI00007189;IPI00642590	cDNA FLJ54776, highly similar to Cell division control protein 42 homolog;Cell division control protein 42 homolog;G25K GTP-binding protein;cDNA FLJ55107, highly similar to Cell division control protein 42 homolog;cDNA, FLJ79348, highly similar to Cell division control protein 42 homolog;Putative uncharacterized protein;Cell division cycle 42 (GTP binding protein, 25kDa)	CDC42;RP1-224A6.5-004	B4E1U9;P60953-2;P60953;B4DMH5;B7ZAY4;E7ETU3;P60953-1;Q9UJM1;Q5JYX0;Q9UJM0	26.528	1.9777e-90	6	25	8	7	3
IPI00016801;IPI01014382;IPI01015023;IPI01010313;IPI01015801;IPI00027146;IPI01015433;IPI00746092;REV__IPI00021363;REV__IPI01018722;REV__IPI01014284;REV__IPI00872073;REV__IPI00909864	Glutamate dehydrogenase 1, mitochondrial;cDNA FLJ55493, highly similar to Glutamate dehydrogenase 1, mitochondrial (EC 1.4.1.3);cDNA FLJ55926, highly similar to Glutamate dehydrogenase 1, mitochondrial (EC 1.4.1.3);cDNA FLJ56193, highly similar to Glutamate dehydrogenase 1, mitochondrial (EC 1.4.1.3);Glutamate dehydrogenase 1 variant;cDNA FLJ55203, highly similar to Glutamate dehydrogenase 1, mit…	GLUD;GLUD1;hCG_1993805;GLUD2;GLUDP1	P00367;B4DMF5;B4DMG8;B4E0N9;E9KL48;Q53GW3;F5GYQ4;B4DGN5;B3KT18;B3KV55;Q14400;P49448;Q9BSD0	61.397	2.8989e-216	29	90	109	59	78
IPI00016862;IPI00953236;IPI00759575;IPI00978634;IPI00953696;IPI01011936	Glutathione reductase, mitochondrial;Glutathion reductase delta8 alternative splicing variant;Glutathione reductase;Glutathion reductase delta9 alternative splicing varian;Glutathion reductase delta8+9 alternative splicing variant	GLUR;GRD1;GSR	P00390-1;P00390;C8KIL8;P00390-2;Q03504;C8KIL9;C8KIM0;E5RI06	56.256	5.0514e-18	7	0	9	0	2
IPI00017184;IPI00853165;IPI00657915;IPI00984945;IPI00853100;IPI00021458	EH domain-containing protein 1;PAST homolog 1;Testilin;cDNA FLJ40523 fis, clone TESTI2046872, highly similar to EH-domain-containing protein 1;cDNA, FLJ92624, highly similar to Homo sapiens EH-domain containing 1 (EHD1), mRNA;EH-domain containing 1, isoform CRA_b;cDNA FLJ55347, highly similar to EH-domain-containing protein 1;cDNA FLJ53363, highly similar to EH-domain-containing protein 1;cDNA FL…	CDABP0131;EHD1;PAST;PAST1;hCG_23386	Q9H4M9;B2R5U3;B4DTR4;B4DMV9;B4DR44;C9J2Z4;F5H5B6;B4DZH9;C9JC03	60.626	7.8892e-39	6	7	2	1	0
IPI00847168;IPI00017256;IPI00478433;IPI00377066;IPI00457006	RSU1 protein;Ras suppressor protein 1;cDNA FLJ77304, highly similar to Homo sapiens Ras suppressor protein 1 (RSU1), transcript variant 2, mRNA;Ras suppressor protein 1, isoform CRA_b	RSU1;RSP1;hCG_2017814;RP11-197M22.1-003	Q32Q10;Q15404;B0YJ73;F2Z2H2;A8KA46	31.359	1.9702e-15	5	5	5	4	2
IPI00789551;IPI00017297;IPI00965324;IPI00964854;IPI00967721;IPI00964862;IPI00966657;IPI00470923;IPI00966369;IPI00964253;IPI00966417;IPI00966636;IPI00964018;IPI00967370	Putative uncharacterized protein MATR3;Matrin-3;cDNA FLJ53172, highly similar to Matrin-3;Putative uncharacterized protein DKFZp686K23100;cDNA FLJ55637, highly similar to Matrin-3;cDNA, FLJ79319, highly similar to Matrin-3;Putative uncharacterized protein DKFZp686K0542;cDNA FLJ10526 fis, clone NT2RP2000931, highly similar to Matrin-3;Clone CDABP0107 mRNA sequence	MATR3;KIAA0723;DKFZp686K23100;DKFZp686K0542	A8MXP9;P43243;B4DRS1;Q68D11;B4DF66;B7ZAV5;Q5CZA7;B3KM87;Q9H4N1;D6REM6	99.966	9.8061e-47	5	15	9	11	8
IPI00477982;IPI00017305;IPI00513863;IPI00640510;IPI01011967;IPI00478653;IPI00966051;IPI00300321;IPI00967123;IPI00515114;IPI01011266;IPI00007123;IPI00914890;IPI00894093;IPI00827896;IPI00788168;IPI00514071;IPI00983969;IPI00480046;IPI00027883;IPI00028932;IPI00940467;IPI00074258;IPI00550863;IPI00396230;IPI00815635;IPI00641573;IPI01012341;IPI00902764;IPI00513934;IPI00967630;IPI01018793;IPI00981144	90 kDa ribosomal protein S6 kinase 1;MAP kinase-activated protein kinase 1a;Ribosomal protein S6 kinase alpha-1;Ribosomal S6 kinase 1;cDNA FLJ53289, highly similar to Ribosomal protein S6 kinase alpha-1 (EC 2.7.11.1);90 kDa ribosomal protein S6 kinase 2;MAP kinase-activated protein kinase 1c;pp90RSK3;Ribosomal protein S6 kinase alpha-2;Ribosomal S6 kinase 3;cDNA FLJ38432 fis, clone FEBRA2014417, …	MAPKAPK1A;RPS6KA1;RSK1;MAPKAPK1C;RPS6KA2;RSK3;hCG_2029617;RP11-492M19.2-007	Q15418-2;Q15418;Q15418-1;E9PGT3;B7Z2K7;E9PRI4;Q15418-3;Q15349-2;Q15349;F2Z2J1;B3KTK9;E9PFB7;Q15349-1;B7Z3B5;E9PGT4;Q5SVM6	83.931	7.4001e-15	6	9	1	3	2
IPI00017334;IPI00977506;IPI01011461;IPI01011045;IPI00791634;IPI00909721;IPI00386679	Prohibitin;cDNA FLJ78511, highly similar to Homo sapiens prohibitin (PHB), mRNA;cDNA, FLJ93035, Homo sapiens prohibitin (PHB), mRNA;Prohibitin, isoform CRA_a;Prohibitin variant;PHB protein;Putative uncharacterized protein PHB;cDNA FLJ51562, highly similar to Prohibitin	PHB;hCG_29613	P35232;A8K401;Q53FV0;Q6FHP5;Q6PUJ7;C9JW96;E9PCW0;E7ESE2;C9JZ20;B4DY47;D6RBK0	29.804	2.9982e-93	8	16	5	23	12
IPI00017339;IPI00644485	Pre-mRNA-splicing factor SF3b 49 kDa subunit;SF3b50;Spliceosome-associated protein 49;Splicing factor 3B subunit 4;cDNA FLJ39996 fis, clone STOMA2002166, highly similar to Splicing factor 3B subunit 4;Splicing factor 3b, subunit 4 variant	SAP49;SF3B4	Q15427;B3KUJ0;Q53FG6	44.385	1.3934e-71	3	6	2	2	2
IPI00017341	SF3a66;Spliceosome-associated protein 62;Splicing factor 3A subunit 2;SF3A2 protein	SAP62;SF3A2	Q15428;Q05DF2	51.475	0.0014399	2	3	1	1	1
IPI00017342	Rho-related GTP-binding protein RhoG;ARHG protein;Ras homolog gene family, member G (Rho G);Ras homolog gene family, member G (Rho G), isoform CRA_a	ARHG;RHOG;hCG_16162	P84095;Q6ICQ8	21.308	0	14	54	21	20	10
IPI00017344;IPI00908835	Ras-related protein Rab-5B;RAB5B protein;cDNA FLJ60627, highly similar to Ras-related protein Rab-5B;RAB5B, member RAS oncogene family, isoform CRA_b	RAB5B;hCG_25009	P61020;Q6FI54;B4DKD7	23.707	2.2664e-24	6	3	0	0	1
IPI00017412;IPI00218280;IPI00947452;IPI00944904;IPI00945248;IPI00947011;IPI00947438;IPI00946644	Activator 1 40 kDa subunit;Activator 1 subunit 2;Replication factor C 40 kDa subunit;Replication factor C subunit 2;Replication factor C 2 isoform 1;Putative uncharacterized protein RFC2;Replication factor C (Activator 1) 2, 40kDa;Replication factor C (Activator 1) 2, 40kDa, isoform CRA_a	RFC2;hCG_18034	P35250-1;P35250;B5BUD2;P35250-2;Q75MT5	39.157	0.0002988	2	2	0	0	0
IPI00017451;IPI01010147;IPI00470590	SF3a120;Spliceosome-associated protein 114;Splicing factor 3A subunit 1;cDNA FLJ55438, highly similar to Splicing factor 3 subunit 1	SAP114;SF3A1	Q15459;B4E091;F5H048;E9PAW1	88.885	6.3163e-95	5	8	8	4	5
IPI00017510	Cytochrome c oxidase polypeptide II;Cytochrome c oxidase subunit 2;Cytochrome c oxidase subunit II	COII;COXII;MTCO2;MT-CO2;COX2;CO2	P00403;A0S0W7;A0S2P1;A0S3T1;A0SA07;A1Z455;A1Z4V2;A4ZKZ0;A6YW54;A6YWD1;A6YXV0;A6Z3M5;A6Z6E8;A6ZEU4;A6ZF47;A6ZFK3;A6ZHA9;A7LDC6;A7LF11;A7LFA2;B0Z6W4;B1W855;B2CB37;B2WRY8;B2XHF9;B2XHT9;B2XIR3;B2XL43;B2XP28;B2XPS3;B2YKU2;B3DE06;B3GUF3;B5M7M0;C5H6K5;C5H6K6;C5H6K7;C5H6L3;C5H6M3;C5H6M4;C5H6M5;C5H6M7;C5H6M8;C8XWJ6;C8Y3G4;C8Y3Q5;C8YBL1;C9D661;D1G421;D2IKF4;D2K1G3;D2Y6Y1;D2Y6Y2;D3WYY7;D3WYY8;D3WYY9;D3YPT7;…	25.565	1.5199e-38	4	13	3	8	4
IPI00017617;IPI00947363;IPI00798375;IPI00984405;IPI00908506	DEAD box protein 5;Probable ATP-dependent RNA helicase DDX5;RNA helicase p68;ATP-dependent RNA helicase DDX5;Putative uncharacterized protein DKFZp686J01190;cDNA FLJ53366, highly similar to Probable ATP-dependent RNA helicase DDX5 (EC 3.6.1.-);cDNA FLJ59339, highly similar to Probable ATP-dependent RNA helicase DDX5 (EC 3.6.1.-);cDNA FLJ59357, highly similar to Probable ATP-dependent RNA helicase…	DDX5;G17P1;HELR;HLR1;DKFZp686J01190	P17844;B5BUE6;Q7Z2V5;B4DN41;B4DLW8;B4DNG2;E7ETL9;Q59E92	69.147	1.7105e-57	9	6	3	4	2
IPI00017672;IPI00300865;IPI00064917	Inosine phosphorylase;Purine nucleoside phosphorylase;cDNA FLJ25678 fis, clone TST04067, highly similar to PURINE NUCLEOSIDE PHOSPHORYLASE (EC 2.4.2.1);PRO1837	NP;PNP	P00491;Q8N7G1;Q9P1G4	32.551	5.289e-105	13	13	21	6	2
IPI00017726;IPI00336094;IPI00639797	17-beta-hydroxysteroid dehydrogenase 10;3-hydroxy-2-methylbutyryl-CoA dehydrogenase;3-hydroxyacyl-CoA dehydrogenase type II;3-hydroxyacyl-CoA dehydrogenase type-2;Endoplasmic reticulum-associated amyloid beta-peptide-binding protein;Mitochondrial ribonuclease P protein 2;Short-chain type dehydrogenase/reductase XH98G2;Type II HADH;HADH2 protein;Hydroxyacyl-Coenzyme A dehydrogenase, type II, isofo…	ERAB;HADH2;HSD17B10;MRPP2;SCHAD;XH98G2;hCG_19788;RP3-339A18.2-001;RP3-339A18.2-004	Q99714-1;Q99714;Q6IBS9;Q99714-2;Q5H928	26.923	3.5487e-06	2	3	0	1	0
IPI00017816;IPI00383160	ATP synthase subunit s, mitochondrial;ATP synthase-coupling factor B;Mitochondrial ATP synthase regulatory component factor B;ATP synthase coupling factor B-like 1	ATP5S;ATPW	Q99766-1;Q99766;Q8WXQ4	24.866	2.1725e-05	2	1	1	0	0
IPI00017963;IPI00930678	Small nuclear ribonucleoprotein Sm D2;snRNP core protein D2	SNRPD1;SNRPD2	P62316	13.527	5.9346e-291	8	17	17	3	9
IPI00879750;IPI00017964;IPI00878876;IPI00879063	Small nuclear ribonucleoprotein Sm D3;snRNP core protein D3;cDNA FLJ51872, highly similar to Small nuclear ribonucleoprotein Sm D3	SNRPD3	P62318;B4DJP7	18.829	4.0696e-124	3	10	7	2	3
IPI00018009	Enhancer of mRNA-decapping protein 3;LSM16 homolog;YjeF domain-containing protein 1;YjeF N-terminal domain-containing protein 2	EDC3;LSM16;PP844;YJDC;YJEFN2	Q96F86	56.077	1.5918e-07	3	3	1	1	1
IPI00018120;IPI00910684;IPI00984662	28S ribosomal protein S29, mitochondrial;Death-associated protein 3;Ionizing radiation resistance conferring protein;cDNA FLJ57664, highly similar to Mitochondrial 28S ribosomal protein S29;cDNA FLJ57409, highly similar to Mitochondrial 28S ribosomal protein S29;Death associated protein 3, isoform CRA_d	DAP3;MRPS29;hCG_17177	P51398;B4DY62;E7EM60;B4DP59;E2JL21	45.566	8.8199e-112	7	7	3	5	6
IPI00018146;IPI01014338;IPI00796727	14-3-3 protein tau;14-3-3 protein T-cell;14-3-3 protein theta;Protein HS1;cDNA FLJ52118, highly similar to 14-3-3 protein theta;cDNA FLJ51144, highly similar to 14-3-3 protein theta;cDNA, FLJ79057, highly similar to 14-3-3 protein theta;Putative uncharacterized protein YWHAQ	YWHAQ	P27348;B4DMT8;B4DY04;Q53S41;E9PG15;Q53RR5	27.764	1.7784e-28	4	1	1	1	0
IPI00073436;IPI00018188;IPI00922268;IPI00967036;IPI00965130;IPI00170916;IPI00965696;IPI00795573;IPI00965384	Adaptin ear-binding coat-associated protein 2;NECAP endocytosis-associated protein 2;cDNA FLJ53612, highly similar to Adaptin ear-binding coat-associated protein 2;Putative uncharacterized protein;cDNA FLJ52763, highly similar to Adaptin ear-binding coat-associated protein 2	NECAP2	Q9NVZ3-2;Q9NVZ3;Q9NVZ3-1;B4DY19;Q53FE5;E9PGQ8;Q9NVZ3-3;B4DUR7;D6RAN6	29.464	7.7149e-25	3	7	0	2	1
IPI00018195;IPI00742900;IPI00983657;IPI00304111;IPI00975595;IPI00793141;IPI00985374;IPI00982169;IPI00982739;IPI00976191;IPI01015689;IPI00984821	ERT2;Extracellular signal-regulated kinase 1;Insulin-stimulated MAP2 kinase;MAP kinase isoform p44;Microtubule-associated protein 2 kinase;Mitogen-activated protein kinase 1;Mitogen-activated protein kinase 3;p44-ERK1;Putative uncharacterized protein DKFZp686O0215;Extracellular signal-related kinase 1b;Extracellular signal-regulated kinase-1 splice variant;Mitogen-activated protein kinase 3, isof…	ERK1;MAPK3;PRKM3;DKFZp686O0215;hCG_1983753	P27361;Q7Z3H5;Q8NHX1;E9PQW4;A8CZ58;Q8NHX0;E9PJF0;E9PBK7;B3KR49	43.135	1.7191e-102	12	8	4	3	4
IPI00018235	PEF protein with a long N-terminal hydrophobic domain;Peflin;Penta-EF hand domain-containing protein 1	ABP32;PEF1;UNQ1845/PRO3573	Q9UBV8	30.381	0.0027522	2	2	0	0	0
IPI00018236	Cerebroside sulfate activator protein;Ganglioside GM2 activator;Ganglioside GM2 activator isoform short;GM2-AP;Shingolipid activator protein 3;cDNA, FLJ92855, highly similar to Homo sapiens GM2 ganglioside activator protein (GM2A), mRNA;cDNA FLJ51277, highly similar to Ganglioside GM2 activator;GM2-activator protein;GM2 activator protein	GM2A	P17900;B2R699;B4DQM5;Q14427;Q6LBL5	20.838	0.00010718	2	2	0	0	1
IPI00218448;IPI00018278;IPI00926183;IPI00141938;IPI00398798;IPI00398806;IPI00927887;IPI01013176;IPI00398805	Histone H2A.Z;H2A.F/Z;Histone H2A.V;Histone H2A	H2AFZ;H2AZ;H2AFV;H2AV;hCG_19242	P0C0S5;Q71UI9;C9J0D1;A6NN01;A6NKY0;A6NFA8;C9J386	13.553	2.0839e-39	5	7	6	3	4
IPI00922383;IPI00018288;IPI00922399	cDNA FLJ57430, highly similar to DNA-directed RNA polymerase II 33 kDa polypeptide (EC 2.7.7.6);DNA-directed RNA polymerase II 33 kDa polypeptide;DNA-directed RNA polymerase II subunit C;DNA-directed RNA polymerase II subunit RPB3;RPB31;cDNA FLJ76636, highly similar to Homo sapiens polymerase (RNA) II (DNA directed) polypeptide C, 33kDa (POLR2C), transcript variant alpha, mRNA;HCG2025883, isoform…	A-152E5.7;POLR2C;hCG_2025883	B7Z6D1;P19387;Q6FGR6;B7Z377	47.445	4.1451e-72	6	7	6	1	4
IPI00018350;IPI00877948;IPI00878587;IPI01014357;IPI00555581;IPI00878128;IPI00878272	CDC46 homolog;DNA replication licensing factor MCM5;P1-CDC46;cDNA FLJ78580, highly similar to Homo sapiens MCM5 minichromosome maintenance deficient 5, cell division cycle 46 (MCM5), mRNA;cDNA, FLJ92902, Homo sapiens MCM5 minichromosome maintenance deficient 5, celldivision cycle 46 (S. cerevisiae) (MCM5), mRNA;MCM5 minichromosome maintenance deficient 5, cell division cycle 46 (S. cerevisiae), i…	CDC46;MCM5;hCG_41525;RP5-824I19__A.1-001;RP5-824I19__A.1-002;RP5-824I19__A.1-011	P33992;A8K521;B1AHB0;B4DQ39;Q53FG5;B1AHB1;B3KVF0;B4DVK5;B1AHB2;E7EQY5	82.285	1.8938e-26	3	2	0	1	3
IPI00018364	Ras-related protein Rap-2b;Putative uncharacterized protein DKFZp547A0616	RAP2B;DKFZp547A0616	P61225;Q5JQ44	20.504	1.1371e-41	2	3	0	1	0
IPI00018398;IPI00979423;IPI00978735;IPI00978171;IPI00979951;IPI00980661;IPI00978915;IPI00982304;IPI00979529	26S protease regulatory subunit 6A;26S proteasome AAA-ATPase subunit RPT5;Proteasome 26S subunit ATPase 3;Proteasome subunit P50;Tat-binding protein 1;cDNA FLJ75299, highly similar to Xenopus laevis proteasome (prosome, macropain) 26S subunit, ATPase 3, mRNA	PSMC3;TBP1	P17980;A8K781;E9PM69;E9PKD5;E9PMD8;E9PN50;E9PS45	49.203	3.5266e-06	4	0	4	2	0
IPI00018465;IPI00952607;IPI00552072;IPI00952671;IPI01015939;IPI01015196;IPI01014868;IPI00916908	CCT-eta;HIV-1 Nef-interacting protein;T-complex protein 1 subunit eta;Chaperonin containing TCP1, subunit 7 (Eta) variant;CCT7 protein;cDNA FLJ54074, highly similar to T-complex protein 1 subunit eta;Chaperonin containing TCP1, subunit 7 (Eta), isoform CRA_c;Putative uncharacterized protein CCT7;cDNA FLJ59364, highly similar to T-complex protein 1 subunit eta;cDNA FLJ54568, highly similar to T-co…	CCT7;CCTH;NIP7-1;hCG_1997313	Q99832;Q53HV2;Q6IBT3;B7Z4T9;B8ZZC9;B7Z4Z7;B7Z7I4;F5GZK5;B7Z1C9;A8MWI8	59.366	2.7466e-271	34	86	130	58	66
IPI00646240;IPI00794461;IPI00930174;IPI00930570;IPI00020101;IPI00419833;IPI00152906;IPI00018534;IPI00303133;IPI00554798;IPI00815755;IPI00329665;IPI00477495	Histone H2B;Histone H2B type 1-N;Histone H2B.d;Histone H2B type 1-C/E/F/G/I;Histone H2B.1 A;Histone H2B.a;Histone H2B.g;Histone H2B.h;Histone H2B.k;Histone H2B.l;HIRA-interacting protein 1;Histone H2B type 1-K;HIRA-interacting protein 2;Histone H2B type 1-D;Histone H2B.1 B;Histone H2B.b;Histone H2B type 1-L;Histone H2B.c;Histone H2B type 1-H;Histone H2B.j;Histone H2B type 1-M;Histone H2B.e;HIST1H…	H2BFD;HIST1H2BN;H2BFA;H2BFG;H2BFH;H2BFK;H2BFL;HIST1H2BC;HIST1H2BE;HIST1H2BF;HIST1H2BG;HIST1H2BI;hCG_1640484;hCG_1640985;hCG_1641780;hCG_1787353;hCG_1787365;H2BFT;HIRIP1;HIST1H2BK;H2BFB;HIRIP2;HIST1H2BD;H2BFC;HIST1H2BL;H2BFJ;HIST1H2BH;H2BFE;HIST1H2BM;HIST2H2BF;H2BFS	B4DR52;Q99877;B4DLA9;A8K9J7;P62807;B2R4S9;O60814;P58876;Q99880;Q93079;Q99879;Q0D2M2;Q5QNW6;P57053	18.041	2.67e-114	7	41	34	14	16
IPI00018871;IPI00940959;IPI00793455	cDNA FLJ56285, highly similar to ADP-ribosylation factor-like protein 8B;ADP-ribosylation factor-like protein 10C;ADP-ribosylation factor-like protein 8B;Novel small G protein indispensable for equal chromosome segregation 1;cDNA FLJ61158, highly similar to ADP-ribosylation factor-like protein 8B	ARL10C;ARL8B;GIE1	B4E1J8;Q9NVJ2;B4DQT8	27.252	3.5186e-101	9	16	8	7	2
IPI00018873;IPI00337370;IPI00922378;IPI00472879;IPI00853387;IPI00853449	Nicotinamide phosphoribosyltransferase;Pre-B-cell colony-enhancing factor 1;Visfatin;Putative uncharacterized protein DKFZp666B131	NAMPT;PBEF;PBEF1;DKFZp666B131	P43490;Q658Z1	55.52	1.8073e-44	12	17	16	4	2
IPI01012950;IPI00018971;IPI00969571;IPI00979284	52 kDa ribonucleoprotein autoantigen Ro/SS-A;52 kDa Ro protein;RING finger protein 81;Ro(SS-A);Sjoegren syndrome type A antigen;Tripartite motif-containing protein 21	RNF81;RO52;SSA1;TRIM21	F5H012;P19474-1;P19474;P19474-2	54.081	2.933e-28	9	15	10	2	5
IPI00019038	1,4-beta-N-acetylmuramidase C;Lysozyme C	LYZ;LZM;hCG_24462	P61626;B2R4C5	16.537	7.7555e-61	4	6	5	0	1
IPI00478229;IPI00876864;IPI00019196;IPI00941057;IPI00641692;IPI00911058	Ribonuclease P (30kD) (RPP30);Ribonuclease P protein subunit p30;RNase P subunit 2;Putative uncharacterized protein RPP30;cDNA FLJ57382, highly similar to Ribonuclease P protein subunit p30 (EC 3.1.26.5)	RP11-320F15.1;RP11-320F15.1-004;RNASEP2;RPP30;RP11-320F15.1-006	E9PFP4;Q5VU11;E9PB02;P78346;C9JJX7;Q5VU10;B4DJR3	38.215	5.7131e-18	7	5	7	3	1
IPI00019329;IPI00062037	8 kDa dynein light chain;Dynein light chain 1, cytoplasmic;Dynein light chain LC8-type 1;Protein inhibitor of neuronal nitric oxide synthase;cDNA, FLJ92051, Homo sapiens dynein, cytoplasmic, light polypeptide 1 (DNCL1),mRNA;DNCL1 protein;Dynein, light chain, LC8-type 1;Dynein, light chain, LC8-type 1, isoform CRA_a;8 kDa dynein light chain b;Dynein light chain 2, cytoplasmic;Dynein light chain LC…	DLC1;DNCL1;DNCLC1;DYNLL1;HDLC1;hCG_27767;DLC2;DYNLL2	P63167;Q6FGH9;Q96FJ2	10.366	5.1911e-06	3	0	4	1	0
IPI00019345;IPI00877120	C21KG;G-22K;GTP-binding protein smg p21A;Ras-related protein Krev-1;Ras-related protein Rap-1A;cDNA FLJ75985, highly similar to Homo sapiens RAP1A, member of RAS oncogene family (RAP1A), transcript variant 2, mRNA;RAP1A, member of RAS oncogene family	KREV1;RAP1A;hCG_1818872;RP4-773A18.1-001	P62834;A8KAH9;Q5U0C3	20.987	1.1226e-36	8	5	2	4	0
IPI00019376;IPI00967716;IPI00952909;IPI00964937;IPI00963822;IPI00964663;IPI00964658;IPI00965828;IPI00967443	Septin-11;cDNA FLJ14373 fis, clone HEMBA1001595, highly similar to SEPTIN 2 HOMOLOG	2015-09-11	Q9NVA2-2;Q9NVA2;D6RER5;Q9NVA2-1;E9KL32;Q96KC0;D6RGI3;D6RDU5;D6R9Y6;D6RDP1	50.822	5.9187e-31	6	4	6	3	0
IPI00019383;IPI00940264;IPI00747722	cDNA FLJ56840, highly similar to Galactokinase (EC 2.7.1.6);Galactokinase 1;Galactokinase;Galactose kinase;cDNA FLJ56765, highly similar to Galactokinase (EC 2.7.1.6);cDNA, FLJ79080, highly similar to Galactokinase (EC 2.7.1.6);CDNA FLJ26554 fis, clone LNF01773, highly similar to Galactokinase;Putative uncharacterized protein GALK1	GALK1;hCG_27540;GALK	B4E1G6;P51570;B4E1A8;C8CHJ5;C8CHJ6;D1MI96;E5LAN0;Q6ZP37;Q71UH7;A6NJD0	45.357	0	18	53	22	21	24
IPI01009057;IPI01008877;IPI00019385;IPI00647421;IPI00646864	Signal sequence receptor subunit delta;Translocon-associated protein subunit delta;Putative uncharacterized protein SSR4	SSR4;TRAPD	P51571;A6NLM8	20.213	1.4102e-71	4	5	2	5	1
IPI00019495;IPI00479503	Dynein light chain Tctex-type 1;Protein CW-1;T-complex testis-specific protein 1 homolog;cDNA, FLJ96681, Homo sapiens t-complex-associated-testis-expressed 1-like 1(TCTEL1), mRNA;Dynein, light chain, Tctex-type 1;Dynein, light chain, Tctex-type 1, isoform CRA_c;Tctex-1;Dynein, light chain, Tctex-type 1, isoform CRA_a	DYNLT1;TCTEL1;TCTEX1;TCTEX-1;hCG_16821;RP11-114M11.1-001;RP11-114M11.1-003	P63172;Q5VTU4;Q5VTU3	12.452	6.077e-91	3	2	5	0	1
IPI00019502;IPI00395772;IPI01014064;IPI00873982;IPI00743857;IPI00020501;IPI00744256;IPI00024870;IPI00790503;IPI00479307;IPI00397526	Cellular myosin heavy chain, type A;Myosin heavy chain 9;Myosin heavy chain, non-muscle IIa;Myosin-9;Non-muscle myosin heavy chain A;Non-muscle myosin heavy chain IIa;cDNA FLJ77145, highly similar to Homo sapiens myosin, heavy polypeptide 9, non-muscle (MYH9), mRNA;MYH9 variant protein;Myosin, heavy polypeptide 9, non-muscle, isoform CRA_a;Non-muscle myosin heavy polypeptide 9;MYH9 protein;Non-mu…	MYH9;hCG_41454;MYH11;KIAA0866;hCG_19652;DKFZp686D10126	P35579-1;P35579;A8K6E4;Q60FE2;Q86XU5;Q99529;P35579-2;B4E3S1;Q2PS10;Q9UMJ0;B1PS43;Q3MNF1;P35749;D2JYH7;O14794;Q16086;Q66K75;Q3MNF0;O14729;Q16085;Q3MIV8;Q4G140;Q68D89;Q7Z7R0	226.53	9.6641e-18	4	9	0	1	0
IPI00019548;IPI00220364;IPI00922465;IPI00005223;IPI00216093;IPI00024305;IPI00922698;IPI00922059;IPI00017730;IPI00019549;IPI00922049	JV18-1;Mad-related protein 2;Mothers against decapentaplegic homolog 2;SMAD family member 2;cDNA, FLJ93422, Homo sapiens MAD, mothers against decapentaplegic homolog 2(Drosophila) (MADH2), mRNA;MAD, mothers against decapentaplegic homolog 2 (Drosophila);SMAD, mothers against DPP homolog 2 (Drosophila), isoform CRA_b;cDNA FLJ50177, highly similar to Mothers against decapentaplegic homolog 2(SMAD 2…	MADH2;MADR2;SMAD2;hCG_22544;MADH6;MADH9;SMAD9;MADH3;SMAD3	Q15796-1;Q15796;Q53XR6;Q15796-2;B7Z5N5;O15198-1;O15198;O15198-2;P84022;Q59F45;B7Z4Z5;B7Z6M9;B7Z9Q2	52.306	2.9782e-14	3	8	3	3	0
IPI00019599;IPI00030962;IPI00447356;IPI00472498;IPI01015529;IPI00019600;IPI00514724;IPI01015099;IPI00872898;IPI00007847;IPI01012867;IPI00965965	CROC-1;TRAF6-regulated IKK activator 1 beta Uev1A;Ubiquitin-conjugating enzyme E2 variant 1;DDVit 1;Enterocyte differentiation-associated factor 1;Enterocyte differentiation-promoting factor 1;MMS2 homolog;Ubiquitin-conjugating enzyme E2 variant 2;Vitamin D3-inducible protein;cDNA, FLJ93989, Homo sapiens ubiquitin-conjugating enzyme E2 variant 2 (UBE2V2),mRNA;Ubiquitin-conjugating enzyme E2 varia…	CROC1;P/OKcl.19;UBE2V;UBE2V1;UEV1;MMS2;UBE2V2;UEV2;hCG_1640505;RP5-1185N5.3-005	Q13404-1;Q13404;Q13404-7;Q13404-2;Q13404-4;Q15819;A0M8W4;Q5TGE0;E2QRA5;Q13404-6;D6RG00	42.208	2.4885e-06	2	3	0	2	0
IPI00019903	Coiled-coil domain-containing protein 44;Translational activator of cytochrome c oxidase 1;Translational activator of mitochondrially-encoded cytochrome c oxidase I;cDNA FLJ36733 fis, clone UTERU2012856, weakly similar to 26.4 kDa PROTEIN IN RUVC-ASPS INTERGENIC REGION;Coiled-coil domain containing 44, isoform CRA_a	CCDC44;PRO0477;TACO1;hCG_1748221	Q9BSH4;Q8N9Q7	32.477	5.0415e-14	4	6	5	4	2
IPI00019912;IPI01013542;IPI00909582;IPI00965117;IPI00965580;IPI00966832;IPI00965336;IPI00966528	17-beta-hydroxysteroid dehydrogenase 4;3-alpha,7-alpha,12-alpha-trihydroxy-5-beta-cholest-24-enoyl-CoA hydratase;3-hydroxyacyl-CoA dehydrogenase;D-bifunctional protein;Peroxisomal multifunctional enzyme type 2;cDNA, FLJ92803, highly similar to Homo sapiens hydroxysteroid (17-beta) dehydrogenase 4 (HSD17B4), mRNA;cDNA FLJ59445, highly similar to Peroxisomal multifunctional enzyme type 2;cDNA FLJ55…	EDH17B4;HSD17B4	P51659;B2R659;B4DVS5;E7ER27;B4DNV1;B4DSD0;F5HE57;B4DDM5;E9PB82;B4DI68;E7EWE5	79.685	3.1226e-65	10	11	6	9	6
IPI00019927;IPI01009629	26S proteasome non-ATPase regulatory subunit 7;26S proteasome regulatory subunit RPN8;26S proteasome regulatory subunit S12;Mov34 protein homolog;Proteasome subunit p40;cDNA, FLJ96428, highly similar to Homo sapiens proteasome (prosome, macropain) 26S subunit, non-ATPase, 7 (Mov34 homolog) (PSMD7), mRNA;cDNA FLJ51373, highly similar to 26S proteasome non-ATPase regulatory subunit 7	MOV34L;PSMD7	P51665;B2RD27;B4DXI8	37.025	2.3467e-73	12	20	15	11	10
IPI00019971;IPI00943192;IPI00642310;IPI01012581;IPI00910670	cDNA FLJ54775, highly similar to Syntaxin-binding protein 2;Syntaxin binding protein 2 variant;Protein unc-18 homolog 2;Protein unc-18 homolog B;Syntaxin-binding protein 2;Hunc18b2;cDNA FLJ53447, highly similar to Syntaxin-binding protein 2	STXBP2;UNC18B	B4E175;E7EQD5;Q53GF4;Q15833-1;Q15833;O00184;Q15833-2;F5GXG3;B4DY46	67.699	1.9739e-09	2	3	0	0	1
IPI00019988;IPI01014892;IPI00556292	N-sulphoglucosamine sulphohydrolase;Sulfoglucosamine sulfamidase;Sulphamidase;cDNA FLJ38650 fis, clone HHDPC2007775, highly similar to N-sulphoglucosamine sulphohydrolase (EC 3.10.1.1);N-sulfoglucosamine sulfohydrolase (Sulfamidase) variant	HSS;SGSH	P51688;B3KTR7;Q53GP1;F5H6A3	56.695	4.3776e-22	3	3	2	1	2
IPI00020436;IPI00978887;IPI00429190;IPI00930720;IPI01012355;IPI00911020;IPI00027993	GTP-binding protein YPT3;Ras-related protein Rab-11B;RAB11B protein;cDNA FLJ61134, highly similar to Ras-related protein Rab-11B;RAB11B, member RAS oncogene family;Ras-related protein Rab-11A;YL8;cDNA FLJ61136, highly similar to Ras-related protein Rab-11A;cDNA FLJ51542, highly similar to Ras-related protein Rab-11B	RAB11B;YPT3;RAB11;RAB11A	Q15907;A5YM50;B4DMK0;Q5U0I1;Q6FHR0;Q6FI42;P62491;B4DMN1;B4DT13	24.488	2.9499e-172	11	18	8	7	8
IPI00020539;IPI00643242	5-oxoprolyl-peptidase;Pyroglutamyl aminopeptidase I;Pyroglutamyl-peptidase 1;Pyroglutamyl-peptidase I;Pyrrolidone-carboxylate peptidase;cDNA FLJ61111, highly similar to Pyroglutamyl-peptidase 1 (EC 3.4.19.3);PGPEP1 protein;Pyroglutamyl-peptidase I, isoform CRA_c	PGPEP1;PGPI;hCG_37051	Q9NXJ5;Q8IVT1	23.138	0.00045522	2	3	3	1	0
IPI00020567;IPI00941730;IPI00980090;IPI00978293;IPI00382580	CDC42 GTPase-activating protein;GTPase-activating protein rhoOGAP;p50-RhoGAP;Rho GTPase-activating protein 1;Rho-related small GTPase protein activator;Rho-type GTPase-activating protein 1;cDNA FLJ60782, highly similar to Rho-GTPase-activating protein 1	ARHGAP1;CDC42GAP;RHOGAP1	Q07960;B4DPZ4;E9PCG8	50.435	3.0028e-67	16	74	1	18	14
IPI00020602	Casein kinase II subunit alpha	CK2A2;CSNK2A2	P19784	41.213	7.0986e-43	15	19	15	8	9
IPI00639982;IPI00020885;IPI00644278	Putative uncharacterized protein DYNLT3;Dynein light chain Tctex-type 3;Protein 91/23;T-complex-associated testis-expressed 1-like;cDNA, FLJ92116, Homo sapiens t-complex-associated-testis-expressed 1-like (TCTE1L),mRNA;Dynein, light chain, Tctex-type 3;TCTE1L protein	DYNLT3;TCTE1L;TCTE1XL;hCG_1986899	A6NGJ0;P51808;Q6ICS3;F2Z328	16.979	3.941e-73	3	2	3	0	2
IPI00020898;IPI01015791;IPI00641592;IPI00552941	90 kDa ribosomal protein S6 kinase 3;Insulin-stimulated protein kinase 1;MAP kinase-activated protein kinase 1b;pp90RSK2;Ribosomal protein S6 kinase alpha-3;Ribosomal S6 kinase 2;cDNA, FLJ79381, highly similar to Ribosomal protein S6 kinase alpha-3 (EC 2.7.11.1);Ribosomal protein S6 kinase, 90kDa, polypeptide 3;cDNA FLJ56618, highly similar to Ribosomal protein S6 kinase alpha-3 (EC 2.7.11.1);cDN…	ISPK1;MAPKAPK1B;RPS6KA3;RSK2;RP11-393H10.3-003;RP11-393H10.3-002	P51812;B7ZB17;B1AXG2;B4DG22;B4DKZ2;B1AXG1;F5GYC4;Q7Z2J3;Q7Z2J4	83.735	1.4701e-11	5	1	0	0	0
IPI00020985	E1A-associated protein p300;Histone acetyltransferase p300;EP300 protein	EP300;P300	Q09472;Q7Z6C1	264.16	0.0055367	2	80	2	25	4
IPI00815773;IPI00021070;IPI00910100;IPI00641875;IPI00641413	Neutrophil cytosol factor 2 variant;67 kDa neutrophil oxidase factor;NADPH oxidase activator 2;Neutrophil cytosol factor 2;Neutrophil NADPH oxidase factor 2;p67-phox;cDNA FLJ60788, highly similar to Neutrophil cytosol factor 2;Neutrophil cytosolic factor 2;cDNA FLJ52318, highly similar to Neutrophil cytosol factor 2	NCF2;NOXA2;P67PHOX;RP1-127C7.5-004	Q59F14;P19878;B4DQA7;E9PHX3;B1ALB7;B4DKQ7;E9PHJ2;Q0Q616	67.588	2.3352e-101	13	27	1	24	4
IPI00021129;IPI00982231;IPI00981630	Adapter-related protein complex 3 subunit beta-1;Adaptor protein complex AP-3 subunit beta-1;AP-3 complex subunit beta-1;Beta-3A-adaptin;Clathrin assembly protein complex 3 beta-1 large chain;cDNA FLJ76822, highly similar to Homo sapiens adaptor-related protein complex 3, beta 1 subunit (AP3B1), mRNA;Adaptor-related protein complex 3 beta 1 subunit	ADTB3A;AP3B1	O00203-1;O00203;A8K586;Q3MNE1;E5RJ68	121.32	1.0571e-06	4	3	4	1	0
IPI00021187;IPI00788942;IPI00980222;IPI00944937;IPI00797004	49 kDa TATA box-binding protein-interacting protein;54 kDa erythrocyte cytosolic protein;INO80 complex subunit H;Nuclear matrix protein 238;Pontin 52;RuvB-like 1;TIP49a;TIP60-associated protein 54-alpha;cDNA FLJ34844 fis, clone NT2NE2011154, highly similar to RuvB-like 1	INO80H;NMP238;RUVBL1;TIP49;TIP49A	Q9Y265-1;Q9Y265;B5BUB1;Q9Y265-2;B3KRS7;E7ETR0	50.227	1.5966e-19	10	11	17	11	7
IPI00021258;IPI00216520;IPI00744919;IPI00910325	ADP-ribosylation factor-interacting protein 1;Arfaptin-1;ADP-ribosylation factor interacting protein 1 (Arfaptin 1), isoform CRA_b;ARFIP1 protein;cDNA FLJ53696, highly similar to Arfaptin-1;cDNA, FLJ79024, highly similar to Arfaptin-1;ADP-ribosylation factor interacting protein 1;ADP-ribosylation factor interacting protein 1 (Arfaptin 1), isoform CRA_a;cDNA FLJ75640, highly similar to Homo sapien…	ARFIP1;hCG_26981	P53367-1;P53367;B4E273;B7ZA10;P53367-2;Q2M2X4;Q8N8M9;B4DS69	41.738	4.3737e-07	3	1	4	0	1
IPI00982101;IPI00021263;IPI00981067;IPI00789337;IPI00979946;IPI00981450;IPI01011530;IPI00793388;IPI00790689;IPI01010931;IPI00983256	14-3-3 protein zeta/delta;Protein kinase C inhibitor protein 1;Tyrosine 3-monooxygenase/tryptophan 5-monooxygenase activation protein zeta polypeptide;cDNA FLJ51775, highly similar to 14-3-3 protein zeta/delta;cDNA, FLJ79516, highly similar to 14-3-3 protein zeta/delta;cDNA FLJ50142, highly similar to 14-3-3 protein zeta/delta (Protein kinase Cinhibitor protein 1);Tyrosine 3-monooxygenasea/trypto…	YWHAZ	E7EX29;P63104;D0PNI1;B7Z465;E7EX24;B0AZS6;B7Z2E6;Q2F831	28.036	8.4162e-36	7	9	4	6	1
IPI00021266;IPI00789159;IPI00793523;IPI00794894;IPI00976162;IPI00604435;IPI00923578;IPI00293431	60S ribosomal protein L23a;Putative uncharacterized protein RPL23A;Ribosomal protein L23a, isoform CRA_a	RPL23A;hCG_1988529	P62750;A8MUS3;A8MXA8	17.695	1.473e-118	11	38	29	15	8
IPI00983296;IPI00394838;IPI00021290;IPI00935456	ACLY variant protein;cDNA FLJ56442, highly similar to ATP-citrate synthase (EC 2.3.3.8);ATP-citrate (pro-S-)-lyase;ATP-citrate synthase;Citrate cleavage enzyme;cDNA FLJ55447, highly similar to ATP-citrate synthase (EC 2.3.3.8);cDNA FLJ37765 fis, clone BRHIP2024742, highly similar to ATP-CITRATE	ACLY variant protein;ACLY	E7ENH9;Q4LE36;B4DIM0;P53396;B4E3P0;Q8N9C4	126.22	3.0043e-22	8	1	15	0	3
IPI00021327;IPI00218070	Adapter protein GRB2;Growth factor receptor-bound protein 2;Protein Ash;SH2/SH3 adapter GRB2;cDNA, FLJ96637, Homo sapiens growth factor receptor-bound protein 2 (GRB2), mRNA;Growth factor receptor-bound protein 2, isoform CRA_a;cDNA FLJ33691 fis, clone BRAWH2002976, highly similar to GROWTH FACTOR RECEPTOR-BOUND PROTEIN 2;GRB2 protein	ASH;GRB2;hCG_27179	P62993-1;P62993;B0LPF3;B3KR50;Q6ICN0;P62993-2	25.206	4.8976e-10	3	3	0	0	0
IPI00021338;IPI00788836;IPI00908638;IPI01010565	70 kDa mitochondrial autoantigen of primary biliary cirrhosis;Dihydrolipoamide acetyltransferase component of pyruvate dehydrogenase complex;Dihydrolipoyllysine-residue acetyltransferase component of pyruvate dehydrogenase complex, mitochondrial;M2 antigen complex 70 kDa subunit;Pyruvate dehydrogenase complex component E2;cDNA FLJ50978, highly similar to Dihydrolipoyllysine-residue acetyltransfer…	DLAT;DLTA	P10515;B4DJX1;Q16791;Q86YI5;B4E1P6;E9PEJ4;F5H0X9;Q9HAN0;B4DLQ2;E7ESJ9;B4DS43;F5H7M3;Q01991	68.996	5.8129e-06	3	3	0	4	0
IPI00021370;IPI00878126;IPI00910176;IPI00019894	Huntingtin-interacting protein 2;Ubiquitin carrier protein;Ubiquitin-conjugating enzyme E2 K;Ubiquitin-conjugating enzyme E2-25 kDa;Ubiquitin-protein ligase;cDNA FLJ57995, moderately similar to Ubiquitin-conjugating enzyme E2-25 kDa (EC 6.3.2.19);cDNA FLJ36214 fis, clone THYMU2000672, highly similar to Ubiquitin-conjugating enzyme E2-25 kDa (EC 6.3.2.19);Huntingtin interacting protein 2, isoform …	HIP2;LIG;UBE2K;hCG_38552	P61086-1;P61086;C9JGP1;B4DIZ2;D6RDM7;P61086-2;B3KSH4	22.406	3.455e-28	5	8	0	11	2
IPI00021428;IPI00023006;IPI00922693;IPI00930343;IPI00008603;IPI00025416;IPI00514530;IPI00414057;IPI00984879;IPI01018712;IPI00921887;IPI00645534;IPI00917820;IPI00917457;IPI00917282	Actin, alpha skeletal muscle;Alpha-actin-1;Actin, alpha cardiac muscle 1;Alpha-cardiac actin;cDNA FLJ53662, highly similar to Actin, alpha skeletal muscle;cDNA FLJ78096, highly similar to Homo sapiens actin, alpha, cardiac muscle (ACTC), mRNA;Actin, aortic smooth muscle;Alpha-actin-2;Cell growth-inhibiting gene 46 protein;Actin, alpha 2, smooth muscle, aorta;Actin, alpha 2, smooth muscle, aorta, …	ACTA;ACTA1;ACTC;ACTC1;ACTA2;ACTSA;ACTVS;GIG46;hCG_22984;ACTA3;ACTG2;ACTL3;ACTSG;RP5-1068B5.2-003;ACT	P68133;P68032;B7Z6P1;A8K3K1;P62736;D2JYH4;P63267;B3KW67;A6NL76;Q5T8M8;E7EQV5;Q7Z7J6;B3KPP5;B4DUI8;Q562S2;Q13707	42.051	3.4559e-266	16	11	10	17	7
IPI00021435;IPI01015219	26S protease regulatory subunit 7;26S proteasome AAA-ATPase subunit RPT1;Proteasome 26S subunit ATPase 2;Protein MSS1;cDNA FLJ52010, highly similar to 26S protease regulatory subunit 7;Putative uncharacterized protein PSMC2;cDNA FLJ52353, highly similar to 26S protease regulatory subunit 7	MSS1;PSMC2	P35998;B7Z571;Q75L23;B7Z5E2	48.633	0.00021071	2	2	2	0	0
IPI00021766;IPI00478442;IPI00298289;IPI01011809;IPI00894213;IPI00477663;IPI00969517;IPI00894099;IPI00873380;IPI00219207	Foocen;Neurite outgrowth inhibitor;Neuroendocrine-specific protein;Neuroendocrine-specific protein C homolog;Reticulon-4;Reticulon-5;RTN-x;cDNA FLJ54947, highly similar to Reticulon-4;NOGO-A;Putative uncharacterized protein RTN4;Reticulon 4, isoform CRA_a;RTN4;RTN4 isoform B1;RTN4 protein;Reticulon 4, isoform CRA_c;Reticulon 4, isoform CRA_f;RNT4;RTN4 isoform Aa;RTN4 isoform Ab;RTN4 isoform D;RTN…	KIAA0886;My043;NOGO;RTN4;SP1507;Nbla10545;hCG_1784307;Nbla00271;NOGOC	Q9NQC3-1;Q9NQC3;B4DZ44;Q3LIF1;Q9NQC3-5;Q9NQC3-2;Q53R94;Q7L7Q6;Q6IPN0;Q9NQC3-6;Q53RF4;Q8IUA4;Q9NQC3-4;Q3LIF4;D6W5C2;A6XGP7;Q9NQC3-3;Q53SY1;Q7L7Q5	129.93	5.2088e-13	4	3	1	2	4
IPI00021785	Cytochrome c oxidase polypeptide Vb;Cytochrome c oxidase subunit 5B, mitochondrial;Cytochrome c oxidase subunit Vb;Putative uncharacterized protein COX5B;COX5B protein	COX5B	P10606;Q53YB7;Q6FHJ9;Q6FHM4	13.696	1.6093e-06	2	1	1	0	3
IPI00021805;IPI01015231;IPI01014188;IPI01014744;IPI00798081;IPI01011894	Microsomal glutathione S-transferase 1;Microsomal GST-I;MGST1 protein	GST12;MGST;MGST1	P10620;Q6LET6;F5H6X2;F5H7F6;F5H613;F5GX73	17.598	2.2478e-48	2	2	0	3	1
IPI00021828	CPI-B;Cystatin-B;Liver thiol proteinase inhibitor;Stefin-B;cDNA, FLJ92415, Homo sapiens cystatin B (stefin B) (CSTB), mRNA;CSTB protein;Cystatin B;Cystatin B (Stefin B);Cystatin B (Stefin B), isoform CRA_a	CST6;CSTB;STFB;hCG_401291	P04080;Q76LA1	11.139	2.6633e-23	5	7	12	0	12
IPI00021831	cAMP-dependent protein kinase type I-alpha regulatory subunit;Tissue-specific extinguisher 1;cDNA FLJ40261 fis, clone TESTI2025609, highly similar to cAMP-dependent protein kinase type I-alpha regulatory subunit;cDNA, FLJ92612, Homo sapiens protein kinase, cAMP-dependent, regulatory, type I, alpha (tissue specific extinguisher 1) (PRKAR1A), mRNA;Protein kinase, cAMP-dependent, regulatory, type I,…	PKR1;PRKAR1;PRKAR1A;TSE1;hCG_28462;DKFZp779L0468	P10644;B2R5T5;Q68DQ4;Q96P62	42.981	0.0001621	2	0	0	2	1
IPI00021840;IPI00643522;IPI00640929;IPI00382475;IPI00955970	40S ribosomal protein S6;Phosphoprotein NP33;cDNA FLJ78049, highly similar to Homo sapiens ribosomal protein S6 (RPS6), mRNA;cDNA, FLJ92127, Homo sapiens ribosomal protein S6 (RPS6), mRNA;Ribosomal protein S6;Ribosomal protein S6, isoform CRA_e;Ribosomal protein S6, isoform CRA_a	OK/SW-cl.2;RPS6;hCG_1741512;RP11-513M16.6-001;RP11-513M16.6-002;RP11-513M16.6-004	P62753;A2A3R6;Q96DV6;A2A3R5;A2A3R7	28.68	5.2315e-174	10	19	18	14	10
IPI00021997	Cellular repressor of E1A-stimulated genes 1;Protein CREG1;cDNA PSEC0065 fis, clone NT2RP2000997, highly similar to Protein CREG1	CREG;CREG1;UNQ727/PRO1409	O75629;B3KQR3	24.074	5.9386e-37	7	56	31	21	14
IPI00022002;IPI00942760;IPI00985234;IPI00967112;IPI00965465;IPI00982189	cDNA FLJ54536, highly similar to Mitochondrial 28S ribosomal protein S27;28S ribosomal protein S27, mitochondrial;cDNA FLJ53652, highly similar to Mitochondrial 28S ribosomal protein S27;cDNA FLJ54799, highly similar to Mitochondrial 28S ribosomal protein S27;MRPS27 protein;cDNA FLJ46849 fis, clone UTERU3006538, highly similar to Mitochondrial 28S ribosomal protein S27	KIAA0264;MRPS27	B4DRT2;Q92552;B4DT94;B4DKI9;E7ETN4;Q6PKB3;Q8N6F2;D6RH20	49.149	1.7197e-15	7	6	4	4	5
IPI00397348;IPI00903163;IPI00022042;IPI00916804	Late secretory pathway protein AVL9 homolog;Putative uncharacterized protein AVL9;AVL9 protein	AVL9;KIAA0241	Q8NBF6-1;Q8NBF6;B8ZZW5;Q8N6Z3;Q8NBF6-2	71.947	4.5446e-10	4	3	2	0	0
IPI00746655;IPI00022143;IPI00902463	Extended synaptotagmin-1;Membrane-bound C2 domain-containing protein;cDNA FLJ12728 fis, clone NT2RP2000040, highly similar to Protein FAM62A;cDNA FLJ46898 fis, clone UTERU3022168, highly similar to Protein FAM62A	ESYT1;FAM62A;KIAA0747;MBC2	Q9BSJ8-2;Q9BSJ8;B3KMV5;Q9BSJ8-1;B3KY56	124	3.181e-36	8	11	4	4	3
IPI00022164;IPI00339353	Leukemia-associated RhoGEF;Rho guanine nucleotide exchange factor 12;cDNA FLJ51627, highly similar to Rho guanine nucleotide exchange factor 12;cDNA FLJ60405, highly similar to Rho guanine nucleotide exchange factor 12	ARHGEF12;KIAA0382;LARG	Q9NZN5-1;Q9NZN5;Q9NZN5-2;B4DGW2;B4E2K6;E9PMR6	173.23	0.073192	2	1	0	1	2
IPI00022254;IPI00449201	APG3-like;Autophagy-related protein 3;Protein PC3-96	APG3;APG3L;ATG3	Q9NT62-1;Q9NT62;Q9NT62-2	35.864	2.1027e-57	4	6	2	3	3
IPI00022275;IPI00927452;IPI00924492;IPI00926992	Phosphatidylinositide phosphatase SAC1;Suppressor of actin mutations 1-like protein;cDNA FLJ53218, highly similar to Homo sapiens SAC1 suppressor of actin mutations 1-like (SACM1L), mRNA;cDNA FLJ55660, highly similar to Homo sapiens SAC1 suppressor of actin mutations 1-like (SACM1L), mRNA;Putative uncharacterized protein SACM1L;cDNA FLJ44470 fis, clone UTERU2026203, highly similar to Homo sapiens…	KIAA0851;SACM1L	Q9NTJ5;B4DVV3;B4DK71;C9J3E3;B3KX17;E9PGZ4;C9JV50	66.966	0.00078009	2	2	0	1	0
IPI00022276;IPI00978699;IPI01011496;IPI00973925;IPI01009798;IPI01010223;IPI00974472;IPI00981999	28S ribosomal protein S28, mitochondrial;28S ribosomal protein S35, mitochondrial;Mitochondrial ribosomal protein S28 variant	HSPC007;MRPS28;MRPS35	Q9Y2Q9;Q53G62;F5H0B0;E5RGC7;E5RFH3;E5RK86	20.843	3.5804e-23	4	5	4	1	6
IPI00022316;IPI00445391;IPI01013185	28S ribosomal protein S18-2, mitochondrial;28S ribosomal protein S18b, mitochondrial;cDNA, FLJ92156, Homo sapiens mitochondrial ribosomal protein S18B (MRPS18B),nuclear gene encoding mitochondrial protein, mRNA;Mitochondrial ribosomal protein S18B;Putative uncharacterized protein ENSP00000365691;cDNA FLJ54285, highly similar to 28S ribosomal protein S18b, mitochondrial	C6orf14;HSPC183;MRPS18B;PTD017;DAMA-178G23.8-001;DAMC-83F13.5-001;DADB-129D20.6-003;DAMA-178G23.8-003;DAMC-83F13.5-003;DAQB-47P19.5-003;DASS-182C6.3-003;XXbac-BCX48F10.3-003;XXbac-BPG249D20.2-003	Q9Y676;B0S7P4;Q5STN0;B4DFG6	29.395	8.3419e-14	4	3	6	5	3
IPI00022373	Phosphorylation regulatory protein HP-10;Protein ART-4;RNA-binding protein NOB1;cDNA, FLJ95064, highly similar to Homo sapiens nin one binding protein (NOB1P), mRNA	ART4;MSTP158;NOB1;NOB1P;PSMD8BP1	Q9ULX3;B2RAR2	47.724	7.0014e-08	2	3	1	0	0
IPI00022386;IPI00917664;IPI00917790;IPI00917937;IPI00916969;IPI00915910	ATP-binding protein associated with cell differentiation;Protein 1-4;Thioredoxin domain-containing protein 9;cDNA FLJ55148, highly similar to Thioredoxin domain-containing protein 9;Thioredoxin domain containing 9, isoform CRA_c;TXNDC9 protein;Putative uncharacterized protein TXNDC9	APACD;TXNDC9;hCG_1733674	O14530;B7Z7A4;Q8TB70;B8ZZX4	26.534	1.4807e-19	2	2	2	1	0
IPI00022471;IPI00943093;IPI01011549;IPI00640700;IPI01013340;IPI01015186	cDNA FLJ58624, highly similar to Homo sapiens minor histocompatibility antigen HA-1 (HA-1), mRNA;Minor histocompatibility antigen HA-1;Minor histocompatibility protein HA-1;cDNA FLJ61711, highly similar to Homo sapiens minor histocompatibility antigen HA-1 (HA-1), mRNA;cDNA FLJ46218 fis, clone TESTI4013474, highly similar to Homo sapiens minor histocompatibility antigen HA-1 (HA-1), mRNA;cDNA FLJ…	HMHA1;KIAA0223	B4DTS4;Q92619;B7Z910;B3KXW7;B4E3K8;F5H1R4;B3KVA9;F5H4A3;F5H4N1;O78181;Q8IYN3	126.56	0.010728	2	3	1	0	1
IPI00022508;IPI00917559;IPI01009715	Pyk2/RAFTK-associated protein;Retinoic acid-induced protein 70;SKAP55 homolog;Src family-associated phosphoprotein 2;Src kinase-associated phosphoprotein 2;Src kinase-associated phosphoprotein 55-related protein;Src-associated adapter protein with PH and SH3 domains;cDNA, FLJ93710, Homo sapiens src family associated phosphoprotein 2 (SCAP2), mRNA;Src family associated phosphoprotein 2;Src family …	PRAP;RA70;SAPS;SCAP2;SKAP2;SKAP55R;hCG_38391;tcag7.158	O75563;A4D173;B7Z5N4;C9JQ17;B7Z5R3	41.216	2.6432e-20	2	4	2	3	1
IPI00022597	NEDD8 carrier protein;NEDD8 protein ligase;NEDD8-conjugating enzyme Ubc12;Ubiquitin-conjugating enzyme E2 M	UBC12;UBE2M	P61081	20.9	1.5643e-35	4	4	0	0	0
IPI00022793;IPI01018954;IPI00893108;IPI01015627;IPI00969375;IPI01018109;IPI00893587;IPI00383695;IPI00893867	3-ketoacyl-CoA thiolase;Acetyl-CoA acyltransferase;Beta-ketothiolase;TP-beta;Trifunctional enzyme subunit beta, mitochondrial;cDNA FLJ55769, highly similar to Trifunctional enzyme subunit beta, mitochondrial;cDNA FLJ56214, highly similar to Trifunctional enzyme subunit beta, mitochondrial;Putative uncharacterized protein HADHB;cDNA FLJ59448, highly similar to Trifunctional enzyme subunit beta, mi…	HADHB;MSTP029	P55084;B4DY96;B4E2W0;B5MD38;B4DDC9;F5GZQ3	51.294	4.7789e-27	10	8	7	12	5
IPI00022810;IPI01013193;IPI00978325;IPI00872258;IPI00171323	Cathepsin C;Cathepsin J;Dipeptidyl peptidase 1;Dipeptidyl peptidase 1 exclusion domain chain;Dipeptidyl peptidase 1 heavy chain;Dipeptidyl peptidase 1 light chain;Dipeptidyl peptidase I;Dipeptidyl peptidase I exclusion domain chain;Dipeptidyl peptidase I heavy chain;Dipeptidyl peptidase I light chain;Dipeptidyl transferase;cDNA FLJ55694, highly similar to Dipeptidyl-peptidase 1 (EC 3.4.14.1)	CPPI;CTSC	P53634-1;P53634;B4DJQ8;F5HGG6	51.853	2.0756e-270	16	252	47	113	26
IPI00023001;IPI00945585;IPI00795180	E2-induced gene 5 protein;Protein FAM162A;Putative uncharacterized protein FAM162A;cDNA FLJ59673, highly similar to Homo sapiens growth and transformation-dependent protein (E2IG5), mRNA	C3orf28;DC16;E2IG5;FAM162A;FWP001	Q96A26;C9JYF2;B4DF97;E9PH05	17.342	0.00021459	2	2	0	0	0
IPI00985353;IPI00642971;IPI00982982;IPI00023048;IPI00975963;IPI01009986;IPI00064086;IPI00984173;IPI00977285;IPI00981462;IPI00978462;IPI01013278;IPI00795920;IPI00979002;IPI00976589;IPI00979705;IPI00981244;IPI00980105;IPI00984413;IPI01015965;IPI00980230;IPI01009351;IPI00792430;IPI00978855;IPI00977237;IPI00976417	cDNA, FLJ95068, highly similar to Homo sapiens eukaryotic translation elongation factor 1 delta (guanine nucleotide exchange protein) (EEF1D), transcript variant 1, mRNA;Antigen NY-CO-4;Elongation factor 1-delta;Eukaryotic translation elongation factor 1 delta (Guanine nucleotide exchange protein), isoform CRA_b;FP1047;cDNA: FLJ20897 fis, clone ADKA03573;EEF1D protein;Eukaryotic translation elong…	EEF1D;EF1D;hCG_1994718	B2RAR6;E9PRY8;P29692-2;P29692;D3DWK1;Q71RH4;Q9H7G6;E9PQR8;P29692-1;E9PK01;Q9BW34;Q4VBZ6;E9PI39;E9PQ49;E9PL12;E9PPR1;B4DDU4;E9PBQ9;E9PQZ1;E9PL71;E9PIZ1;E9PMW7;E9PN91	76.569	1.4378e-68	8	12	18	7	6
IPI00922574;IPI00023101;IPI00926472;IPI00063902	cDNA FLJ58752, highly similar to Homo sapiens RCD1 required for cell differentiation 1 homolog (RQCD1), mRNA;Cell differentiation protein RCD1 homolog;cDNA, FLJ93148, highly similar to Homo sapiens RCD1 required for cell differentiation1 homolog (S. pombe) (RQCD1), mRNA;cDNA FLJ56914, highly similar to Rattus norvegicus rcd1 (required for cell differentiation) homolog 1, mRNA;Putative uncharacter…	RCD1;RQCD1;hCG_16302	B7Z1E5;Q92600;B2RE59;D5MQE1;B4DJE1;B5MDQ4	36.836	2.5005e-08	2	2	1	1	0
IPI00023161;IPI00797533;IPI00383092	39S ribosomal protein L46, mitochondrial;P2ECSL;FLJ00124 protein	C15orf4;LIECG2;MRPL46;FLJ00124	Q9H2W6;E9PCP9;Q8TER9	31.705	8.3924e-09	4	1	4	0	2
IPI00023191;IPI00941588;IPI00913835;IPI00879576;IPI00942537;IPI00879680;IPI00910932;IPI00903336;IPI00913911;IPI00879858;IPI00879987;IPI00879554;IPI00879406;IPI00878599;IPI00879083	cDNA FLJ54710, highly similar to Target of Myb protein 1;Putative uncharacterized protein TOM1;Target of myb1 (Chicken);Target of Myb protein 1;TOM1;cDNA FLJ54716, highly similar to Target of Myb protein 1;cDNA FLJ40607 fis, clone THYMU2012273, highly similar to Target of Myb protein 1;Target of myb1 (Chicken), isoform CRA_a;cDNA FLJ39747 fis, clone SMINT2017432, highly similar to Target of Myb p…	CTA-286B10.5-010;TOM1;CTA-286B10.5-008;UNQ1844;CTA-286B10.5-012;hCG_41524	B4DKQ5;B7WP09;E7EPZ3;O60784-2;O60784;O60784-1;B0QY01;Q6UW50;O60784-4;B0QY02;B4DJ44;E7EPD0;B3KUU1;O60784-3;B3KUF5	54.831	3.0174e-44	4	10	0	2	0
IPI00023359	[Acyl-carrier-protein] malonyltransferase;Malonyl-CoA-acyl carrier protein transacylase, mitochondrial;Mitochondrial malonyltransferase	MCAT;MT	Q8IVS2-1;Q8IVS2	42.961	1.1181e-12	3	3	0	1	1
IPI00023503;IPI00026689;IPI00031681;IPI01017942;IPI00260318;IPI00910650;IPI00985068;IPI00456970;IPI00021175;IPI00868781;IPI00029162;IPI00910891;IPI00922194;IPI00954838;IPI00954819;IPI00376955;IPI00414292;IPI00910421;IPI00549858;IPI00552413;IPI00394661;IPI00914963;IPI01011116;IPI00165249;IPI00742856;IPI01014193;IPI00044678;IPI00877696;IPI00829793;IPI00976684;IPI00955397;IPI00301923;IPI00442058;IPI…	Cell division protein kinase 3;Cell division control protein 2 homolog;Cyclin-dependent kinase 1;p34 protein kinase;Putative uncharacterized protein DKFZp686L20222;Cell division protein kinase 2;p33 protein kinase;D-HSCDK2;cDNA FLJ54979, highly similar to Homo sapiens cyclin-dependent kinase 2 (CDK2), transcript variant 2, mRNA;CDC2-related protein kinase 5;Cell division cycle 2-like protein kina…	CDK3;CDC2;DKFZp686L20222;CDK2;CDK2deltaT;CDC2L;CDC2L5;CDK13;CHED;KIAA1791;CDK12;CRK7;CRKRS;KIAA0904;hCG_33122;PCTK2;CDK17;CDK18;PCTK3;CDK16;PCTK1;CDC2L4;CDK9;RP11-288G13.1-003;CDK14;KIAA0834;PFTK1;ALS2CR7;CDK15;PFTK2;CDK6;hCG_19542;tcag7.286;CDK4;hCG_40151;CDK5	Q00526;P06493-1;P06493;Q5H9N4;P24941;O75100;B4DDL9;E7ESI2;E5RIU6;Q14004-1;Q14004;Q9NYV4-1;Q9NYV4;Q9NYV4-2;Q14004-2;Q9BVE2;Q9NYV4-3;E7EUM9;B7Z8T0;B7Z7C8;A8K1U6;B4DGP5;Q00537;Q07002-3;Q07002;B4DK03;Q00536;Q9BRL4;P50750-2;P50750;B2R9L6;B5BU53;Q07002-2;B4DER5;B4DHU6;Q59G02;Q5VXQ3;Q9BWF9;Q07002-1;F5H6Z0;O94921-1;O94921;O94921-2;F5H203;Q96GA5;Q96Q40-1;Q96Q40;O94921-3;Q96Q40-3;E5RGN0;Q96Q40-4;P50750-1;Q…	37.613	0.0028788	2	1	0	2	0
IPI00910170;IPI00023504	cDNA FLJ59582, highly similar to Ras-related protein Rab-3A;Ras-related protein Rab-3A	RAB3A	B4DE50;P20336	33.474	0.00016002	2	1	0	0	0
IPI00023510;IPI00927674	Ras-related protein Rab-5A;cDNA, FLJ93000, Homo sapiens RAB5A, member RAS oncogene family (RAB5A), mRNA;Cervical cancer oncogene 10 protein;RAB5A protein;RAB5A, member RAS oncogene family, isoform CRA_a;cDNA FLJ51867, highly similar to Ras-related protein Rab-5A	RAB5;RAB5A;HCC-10;hCG_1776267	P20339;Q6FI44;B4DJA5	23.658	6.911e-25	6	3	3	2	1
IPI00023526;IPI00217943;IPI00872108;IPI01013015;IPI01009243;IPI00016891;IPI00748927;IPI01011768;IPI01009202;IPI00946019;IPI01012277;IPI01011000;IPI00333133;IPI00945534;IPI00946537;IPI00946870;IPI00030304;IPI00946358	Ras-related protein Rab-6A;cDNA FLJ51066, highly similar to Ras-related protein Rab-6A;RAB6A, member RAS oncogene family isoform a variant;RAB6A protein;cDNA FLJ52284, highly similar to Ras-related protein Rab-6A;GTP-binding protein RAB6A;Ras-related protein Rab-6B;RAB6B protein;Rab6A variant 3;GTP-binding protein RAB6B	RAB6;RAB6A;RAB6A;RAB6B	P20340-1;P20340;B7Z5Z9;Q53ET8;Q6FGX3;P20340-2;B7Z772;F5H668;F5GZB1;Q9UL30;Q9NRW1;Q6AZ91;Q1W5D8;F5GXN4;Q9UL29;F5H3K7	23.593	7.5085e-118	8	10	7	7	8
IPI00023542	Glycoprotein 25L2;Transmembrane emp24 domain-containing protein 9;cDNA, FLJ93804, highly similar to Homo sapiens gp25L2 protein (HSGP25L2G), mRNA;cDNA FLJ56646, highly similar to Transmembrane emp24 domain-containing protein 9	GP25L2;TMED9	Q9BVK6;B2R8A2;B4DPP4	27.277	1.1651e-73	3	4	2	5	3
IPI00023598;IPI00926685;IPI00956241	Tubulin 5 beta;Tubulin beta-4 chain;cDNA FLJ55189, highly similar to Tubulin beta-4 chain;cDNA FLJ53341, highly similar to Tubulin beta-4 chain;cDNA FLJ52536, highly similar to Tubulin beta-4 chain	TUBB4;TUBB5	P04350;B4DE77;B4DJ43;B4DFH6	49.585	0	20	8	5	2	4
IPI00797126;IPI00023748;IPI00909970	Alpha-NAC;Nascent polypeptide-associated complex subunit alpha;cDNA FLJ33331 fis, clone BRACE2000489, highly similar to Nascent polypeptide-associated complex subunit alpha;cDNA, FLJ92170, Homo sapiens nascent-polypeptide-associated complex alpha polypeptide (NACA), mRNA;HCG2016482, isoform CRA_b;Putative uncharacterized protein NACA;cDNA FLJ53704, moderately similar to Nascent polypeptide-associ…	HSD48;NACA;hCG_2016482	E9PAV3;Q13765;B2R4P8;B4DDI8	94.68	5.5534e-05	2	1	1	2	0
IPI00456664;IPI00023779;IPI00456665;IPI00456663;IPI00903236	Nitrilase homolog 1;cDNA, FLJ93841, highly similar to Homo sapiens nitrilase 1 (NIT1), mRNA;cDNA FLJ50791, highly similar to Nitrilase homolog 1 (EC 3.5.-.-);Nitrilase 1	NIT1;RP11-544M22.11-002	Q86X76-3;Q86X76;Q86X76-1;B2R8D1;Q86X76-4;B7Z410;Q86X76-2;B1AQP4	40.2	4.9731e-05	2	0	2	0	0
IPI00023876;IPI00966602;IPI00217208;IPI00966630	Apoptotic protease Mch-2;Caspase-6;Caspase-6 subunit p11;Caspase-6 subunit p18	CASP6;MCH2	P55212-1;P55212;D6RHU3	33.31	5.5738e-07	5	6	4	3	4
IPI00023919;IPI00745502;IPI00555749;IPI00329583;IPI00890727;IPI00890715	26S protease regulatory subunit 8;26S proteasome AAA-ATPase subunit RPT6;p45/SUG;Proteasome 26S subunit ATPase 5;Proteasome subunit p45;Thyroid hormone receptor-interacting protein 1;cDNA FLJ75514, highly similar to S.scrofa putative 26S protease subunit;Proteasome (Prosome, macropain) 26S subunit, ATPase, 5, isoform CRA_b;Proteasome 26S ATPase subunit 5 variant	PSMC5;SUG1;hCG_41818	P62195;A8K3Z3;Q59GS3	45.626	2.5216e-08	5	8	4	6	3
IPI00024175;IPI00647380;IPI00218372;IPI00154509;IPI00748423;IPI00219950;IPI01009874;IPI01012067;IPI00847750	Proteasome subunit alpha type-7;Proteasome subunit RC6-1;Proteasome subunit XAPC7;Proteasome subunit alpha type;Proteasome (Prosome, macropain) subunit, alpha type, 7;Proteasome subunit alpha type-7-like;PSMA8 protein	HSPC;PSMA7;RP5-1005F21.4-006;PSMA7L;PSMA8	O14818-1;O14818;Q05DH1;E9PBC8;Q5JXJ1;O14818-2;Q8TAA3-1;Q8TAA3;Q8TAA3-5;Q8TAA3-2;B0YJ74;F5H3G5;F5GY34;Q4G1B8	27.887	5.2187e-05	3	1	4	1	1
IPI00024282;IPI01013645;IPI00903040;IPI00556414;REV__IPI00045660	Ras-related protein Rab-8B;cDNA FLJ52970, highly similar to Ras-related protein Rab-8B	RAB8B	Q92930;B4DMS1;F5GY21	23.584	1.4964e-42	7	7	1	1	2
IPI00024466;IPI00619903	UDP--Glc:glycoprotein glucosyltransferase;UDP-glucose ceramide glucosyltransferase-like 1;UDP-glucose:glycoprotein glucosyltransferase 1;cDNA FLJ77398, highly similar to Homo sapiens UDP-glucose ceramide glucosyltransferase-like 1, transcript variant 2, mRNA	GT;UGCGL1;UGGT;UGGT1;UGT1;UGTR	Q9NYU2-1;Q9NYU2;A8KAK1;Q9NYU2-2	177.19	8.8841e-06	3	3	3	3	3
IPI00024580;IPI00792499;IPI00945529;IPI00789136;IPI00985037	3-methylcrotonyl-CoA carboxylase 1;3-methylcrotonyl-CoA carboxylase biotin-containing subunit;3-methylcrotonyl-CoA:carbon dioxide ligase subunit alpha;Methylcrotonoyl-CoA carboxylase subunit alpha, mitochondrial;Putative uncharacterized protein DKFZp686B20267;cDNA FLJ54709, highly similar to Methylcrotonoyl-CoA carboxylase subunit alpha, mitochondrial (EC 6.4.1.4);cDNA FLJ53328, highly similar to…	MCCA;MCCC1;DKFZp686B20267	Q96RQ3;E7ETG7;E9PHF7;Q68D27;B4DH16;E9PG35;F5GYT8;B4DHW5;E7EX16;B7ZAW3;F5H2T9	80.472	2.9137e-14	2	2	3	1	1
IPI00386516;IPI00939709;IPI00024660;IPI00643007;IPI00420088;IPI01010958;IPI00908693;IPI01009134;IPI01015451;IPI00909013	cDNA FLJ32696 fis, clone TESTI2000358;cDNA FLJ77725;IST1 homolog;Putative MAPK-activating protein PM28;cDNA FLJ78449;cDNA FLJ52560;cDNA FLJ59095;cDNA FLJ52563	IST1;KIAA0174	A8KAH5;P53990-4;P53990;A8K5S3;P53990-1;P53990-3;P53990-2;B4DLP1;B4DXC9;F5H681;F5H6Z7;B4DM80;F5GXM3	41.565	5.4371e-24	9	12	0	1	0
IPI00024670;IPI00852934;IPI00922887;IPI00922290	Polyposis locus protein 1;Protein TB2;Receptor expression-enhancing protein 5;cDNA, FLJ92888, highly similar to Homo sapiens likely ortholog of mouse deleted in polyposis 1 (DP1), mRNA;cDNA FLJ59876, highly similar to Receptor expression-enhancing protein 5;cDNA FLJ53094, highly similar to Receptor expression-enhancing protein 5	C5orf18;DP1;REEP5;TB2	Q00765;B2R6C4;E2QRG8;B7Z2A3;B7Z6B3	21.493	0.00015499	2	6	1	1	2
IPI00024821	26S proteasome non-ATPase regulatory subunit 14;26S proteasome regulatory subunit RPN11;26S proteasome-associated PAD1 homolog 1;Putative uncharacterized protein PSMD14;26S proteasome-associated pad1 homolog variant;PSMD14 protein	POH1;PSMD14	O00487;Q4ZG77;Q53TH1;Q59G89;Q96DE8	34.577	4.6478e-18	8	14	9	16	6
IPI00024913;IPI00794316;IPI00795385;IPI00916546;IPI00793677;IPI00218482;IPI00798025	ES1 protein homolog, mitochondrial;Protein GT335;Protein KNP-I	C21orf33;HES1;KNPI	P30042-1;P30042;F2Z2Q0;P30042-2	28.17	1.4098e-07	2	3	3	0	0
IPI00024919;IPI00374151	Antioxidant protein 1;HBC189;Peroxiredoxin III;Peroxiredoxin-3;Protein MER5 homolog;Thioredoxin-dependent peroxide reductase, mitochondrial;Peroxiredoxin 3 isoform a;Peroxiredoxin 3 isoform a variant;Humer	AOP1;PRDX3;mer5	P30048;A4UCS5;Q53HC2;E9PH29;Q14579	27.692	2.2389e-275	11	46	54	44	42
IPI00024933;IPI00816063	60S ribosomal protein L12;HCG21173, isoform CRA_a;Ribosomal protein L12 variant	RPL12;hCG_21173	P30050-1;P30050;D3DS95;Q59FI9;P30050-2	17.818	1.6171e-135	4	5	7	2	4
IPI00024976	1C9-2;Mitochondrial import receptor subunit TOM22 homolog;Translocase of outer membrane 22 kDa subunit homolog;Mitochondrial import receptor Tom22 variant;cDNA, FLJ92357, Homo sapiens translocase of outer mitochondrial membrane 22 homolog(yeast) (TOMM22), mRNA;HCG2010808, isoform CRA_a;MSTP065;Translocase of outer mitochondrial membrane 22 homolog (Yeast)	TOM22;TOMM22;hCG_2010808;MST065;RP3-508I15.12-001	Q9NS69;Q53GB0;Q549C5	15.521	2.6213e-111	4	5	4	1	2
IPI00024990	Aldehyde dehydrogenase family 6 member A1;Methylmalonate-semialdehyde dehydrogenase [acylating], mitochondrial;cDNA FLJ51820, highly similar to Methylmalonate-semialdehyde dehydrogenase[acylating], mitochondrial (EC 1.2.1.27);Methylmalonate semialdehyde dehydrogenase;Aldehyde dehydrogenase 6A1 variant	ALDH6A1;MMSDH;MMSADHA	Q02252;B4DFS8;O43573;Q53FN8;Q53H94	57.839	1.1414e-91	18	17	25	15	12
IPI00025084	Calcium-activated neutral proteinase small subunit;Calcium-dependent protease small subunit;Calcium-dependent protease small subunit 1;Calpain regulatory subunit;Calpain small subunit 1	CAPN4;CAPNS;CAPNS1	P04632	28.315	0.010535	2	1	5	4	1
IPI00025086	Cytochrome c oxidase polypeptide Va;Cytochrome c oxidase subunit 5A, mitochondrial;Cytochrome c oxidase subunit Va	COX5A	P20674;Q71UP1	16.762	1.4675e-67	3	4	2	0	3
IPI00025091;IPI00748962	40S ribosomal protein S11	RPS11	P62280	18.431	1.6214e-65	8	13	12	10	5
IPI00974102;IPI00025100;IPI00944561;IPI00910865;IPI01010871;IPI00470386;IPI01014718	cDNA FLJ45695 fis, clone FEBRA2013570, highly similar to 2-oxoisovalerate dehydrogenase alpha subunit, mitochondrial (EC 1.2.4.4);2-oxoisovalerate dehydrogenase subunit alpha, mitochondrial;Branched-chain alpha-keto acid dehydrogenase E1 component alpha chain;cDNA, FLJ93812, highly similar to Homo sapiens branched chain keto acid dehydrogenase E1, alphapolypeptide (maple syrup urine disease) (BCK…	BCKDHA	F5H5P2;Q6ZSA3;P12694;B2R8A9;Q59EI3;Q9UMB3;B4DP47;F5GXU9	54.202	0.00027982	3	1	2	0	2
IPI00025178	Breast carcinoma-amplified sequence 2;DNA amplified in mammary carcinoma 1 protein;Pre-mRNA-splicing factor SPF27;Spliceosome-associated protein SPF 27;Breast carcinoma amplified sequence 2;Breast carcinoma amplified sequence 2, isoform CRA_a;cDNA, FLJ93631, Homo sapiens breast carcinoma amplified sequence 2 (BCAS2), mRNA;Breast carcinoma amplified sequence 2 variant	BCAS2;DAM1;hCG_38455	O75934;B2R7W3;Q53HE3	26.131	0.011789	2	0	2	1	0
IPI00025202;IPI00163516;IPI00954929;IPI01013683	CLL-associated antigen KW-13;Formin-like protein 1;Leukocyte formin;FMNL1 splice variant gamma	C17orf1;C17orf1B;FMNL;FMNL1	O95466-2;O95466;O95466-1;D2DGW2;F5H0J2	122.41	1.225e-05	3	3	0	0	1
IPI00025277;IPI00930049;IPI00966206;IPI00966457;IPI00965447	Apoptosis-linked gene 2 protein;Probable calcium-binding protein ALG-2;Programmed cell death protein 6;Programmed cell death 6 variant;HCG1985580, isoform CRA_f;Programmed cell death 6	ALG2;PDCD6;hCG_1985580	O75340;Q53FC3;Q2YDC2	21.868	3.9641e-39	3	4	0	1	0
IPI00025329	60S ribosomal protein L19;Ribosomal protein L19	RPL19	P84098;Q53G49;Q8IWR8	23.466	2.6155e-78	2	5	6	3	3
IPI00025341;IPI00925346;IPI00925842;IPI00925592;IPI00926272;IPI00926718;IPI00926954	3-hydroxybutyrate dehydrogenase;D-beta-hydroxybutyrate dehydrogenase, mitochondrial;Putative uncharacterized protein BDH1	BDH;BDH1	Q02338;A1E284;E9PCG9;C9K0G7;C9JQ90;C9JM78	38.157	1.5041e-10	4	3	1	3	0
IPI00025491;IPI01008914;IPI01012993;IPI00910691;IPI00955929;IPI00927069;IPI00927480;IPI00815667;IPI00791914	ATP-dependent RNA helicase eIF4A-1;Eukaryotic initiation factor 4A-I;cDNA FLJ78614, highly similar to Homo sapiens eukaryotic translation initiation factor 4A, isoform 1 (EIF4A1), mRNA;cDNA FLJ78244, highly similar to Homo sapiens eukaryotic translation initiation factor 4A, isoform 1 (EIF4A1), mRNA;cDNA FLJ58596, highly similar to Eukaryotic initiation factor 4A-I (EC 3.6.1.-);Eukaryotic initiat…	DDX2A;EIF4A;EIF4A1	P60842;A8K088;A8K7F6;B4DNH2;Q9NZR9;B4E047	46.153	3.4893e-180	16	63	2	61	51
IPI00025721;IPI00980899	COP9 signalosome complex subunit 3;JAB1-containing signalosome subunit 3;cDNA FLJ57332, highly similar to COP9 signalosome complex subunit 3;cDNA FLJ51147, highly similar to COP9 signalosome complex subunit 3;cDNA, FLJ79299, highly similar to COP9 signalosome complex subunit 3	COPS3;CSN3	Q9UNS2;B4DN01;B4DY81	47.873	4.3082e-09	3	3	0	3	0
IPI00025796;IPI00982902;IPI00983169	Complex I-30kD;NADH dehydrogenase [ubiquinone] iron-sulfur protein 3, mitochondrial;NADH-ubiquinone oxidoreductase 30 kDa subunit;NADH dehydrogenase (Ubiquinone) Fe-S protein 3, 30kDa (NADH-coenzyme Q reductase) variant;Putative uncharacterized protein DKFZp586K0821;cDNA FLJ57965, highly similar to NADH-ubiquinone oxidoreductase 30 kDa subunit, mitochondrial (EC 1.6.5.3)	NDUFS3;DKFZp586K0821	O75489;Q53FM7;Q9UF24;E9PS48;B4DFM8	30.241	3.8571e-06	2	2	2	2	1
IPI00026089	Pre-mRNA-splicing factor SF3b 155 kDa subunit;Spliceosome-associated protein 155;Splicing factor 3B subunit 1;SF3B1 protein;Putative uncharacterized protein DKFZp434M052	SAP155;SF3B1;DKFZp434M052	O75533;A0JLT9;A0PJH5;Q32Q20;Q7Z497;Q9NTB4	145.83	5.9627e-20	5	6	4	0	0
IPI00026105;IPI00479510;IPI00973807;IPI00977865;IPI00943320;IPI00479934;IPI00909685	Non-specific lipid-transfer protein;Propanoyl-CoA C-acyltransferase;SCP-chi;SCPX;Sterol carrier protein 2;Sterol carrier protein X;cDNA, FLJ93299, highly similar to Homo sapiens sterol carrier protein 2 (SCP2), mRNA;cDNA FLJ53982, highly similar to Nonspecific lipid-transfer protein (EC 2.3.1.176);Putative uncharacterized protein SCP2;cDNA FLJ53991, highly similar to Nonspecific lipid-transfer pr…	SCP2	P22307-1;P22307;B2R761;B4DGJ9;C9JC79;A6NM69;B4DHP6;P22307-2;E1B6W5;B4E0J3	58.993	7.3246e-49	3	2	1	1	1
IPI00026111;IPI01018843;IPI00761107	Transmembrane and coiled-coil domain-containing protein 1;Transmembrane and coiled-coil domains protein 4;Xenogeneic cross-immune protein PCIA3;cDNA FLJ50833, highly similar to Transmembrane and coiled-coil domains protein 1;cDNA, FLJ78979, highly similar to Transmembrane and coiled-coil domains protein 1;Transmembrane and coiled-coil domains 1, isoform CRA_a;Putative uncharacterized protein TMCO1	PNAS-10;PNAS-136;TMCC4;TMCO1;UNQ151/PRO177;hCG_1766418	Q9UM00-1;Q9UM00;B7Z591;C9JX01;Q9UM00-2	21.175	0.0059204	2	3	0	1	0
IPI00026154;IPI00792916;IPI00829824	80K-H protein;Glucosidase 2 subunit beta;Glucosidase II subunit beta;Protein kinase C substrate 60.1 kDa protein heavy chain;cDNA FLJ59211, highly similar to Glucosidase 2 subunit beta;cDNA FLJ78273, highly similar to Homo sapiens protein kinase C substrate 80K-H (PRKCSH), transcript variant 2, mRNA;PRKCSH protein	G19P1;PRKCSH	P14314;B4DJQ5;E7EQZ9;A8K318;A2VCQ4	60.134	0.027332	2	0	2	0	0
IPI00026156;IPI00909846;IPI00908571	Hematopoietic cell-specific LYN substrate 1;Hematopoietic lineage cell-specific protein;LckBP1;p75;cDNA FLJ59981, highly similar to Hematopoietic lineage cell-specific protein;cDNA FLJ59379, highly similar to Hematopoietic lineage cell-specific protein;cDNA FLJ54279, highly similar to Hematopoietic lineage cell-specific protein	HCLS1;HS1	P14317;B4DTP2;B4DQ92;E7EVW7;B4DQ69	54.013	1.5489e-64	4	7	14	1	1
IPI00026202;IPI00847774;IPI00909746;IPI01012859	60S ribosomal protein L18a;cDNA, FLJ92035, highly similar to Homo sapiens ribosomal protein L18a (RPL18A), mRNA;cDNA FLJ52166, highly similar to 60S ribosomal protein L18a;Ribosomal protein L18a variant;Ribosomal protein L18a;cDNA FLJ51501, highly similar to 60S ribosomal protein L18a;cDNA FLJ51502, highly similar to 60S ribosomal protein L18a;Ribosomal protein L18a-like protein	RPL18A	Q02543;B2R4C0;B4DUV3;Q53HD3;Q76N54;B4DM74;B4DM94;Q32XH3	20.762	5.5739e-108	8	21	5	3	0
IPI00026230;IPI00940955;IPI00923539;IPI00302133;IPI00925021	FTP-3;Heterogeneous nuclear ribonucleoprotein H;Heterogeneous nuclear ribonucleoprotein H2;cDNA FLJ57964, highly similar to Heterogeneous nuclear ribonucleoprotein H;cDNA FLJ58205, highly similar to Heterogeneous nuclear ribonucleoprotein H	FTP3;HNRNPH2;HNRPH2	P55795;B4DFK9;B4DP00	49.263	1.696e-275	12	8	9	6	3
IPI00026268;IPI00639998;IPI00640949;IPI00640462;IPI00642117	Guanine nucleotide-binding protein G(I)/G(S)/G(T) subunit beta-1;Transducin beta chain 1;cDNA, FLJ92996, highly similar to Homo sapiens guanine nucleotide binding protein (G protein), beta polypeptide 1 (GNB1), mRNA;GNB1 protein;Guanine nucleotide binding protein (G protein), beta polypeptide 1	GNB1;RP1-283E3.7-007;RP1-283E3.7-005;RP1-283E3.7-006	P62873;B2R6K4;Q1RMY8;B1AKQ9;B1AKQ7;B1AKQ8	37.377	5.6596e-51	9	19	7	10	4
IPI00026271;IPI00975486;IPI00984977	40S ribosomal protein S14	PRO2640;RPS14	P62263;E5RH77	16.273	4.4332e-51	6	9	6	7	3
IPI00917298;IPI00848331;IPI00026302;IPI00856058;IPI00916315;IPI00915795;IPI00916572;IPI00917675	cDNA FLJ57527, highly similar to 60S ribosomal protein L31;Putative uncharacterized protein RPL31;cDNA FLJ58912, highly similar to 60S ribosomal protein L31;Ribosomal protein L31, isoform CRA_c;60S ribosomal protein L31;cDNA, FLJ92036, highly similar to Homo sapiens ribosomal protein L31 (RPL31), mRNA;Ribosomal protein L31;RPL31 protein;cDNA FLJ58908, highly similar to 60S ribosomal protein L31	RPL31;hCG_27618	B7Z4C8;B7Z4K2;P62899;B2R4C1;Q76N53;Q6IRZ0;B7Z4E3;C9JU56;B8ZZK4	15.118	1.4589e-42	5	9	6	5	4
IPI00026328	Endoplasmic reticulum resident protein 18;Endoplasmic reticulum resident protein 19;hTLP19;Thioredoxin domain-containing protein 12;Thioredoxin-like protein p19	TLP19;TXNDC12;UNQ713/PRO1376	O95881	19.206	5.4073e-42	3	3	0	0	0
IPI00026546;IPI00980480;IPI00976543;IPI00982701;IPI00974078	PAF acetylhydrolase 30 kDa subunit;PAF-AH subunit beta;Platelet-activating factor acetylhydrolase IB subunit beta;cDNA FLJ75836, highly similar to Homo sapiens platelet-activating factor acetylhydrolase, isoform Ib, beta subunit 30kDa (PAFAH1B2), mRNA;Intracellular platelet-activating factor acetylhydrolase alpha 2 subunit;PAFAH1B2 protein;Platelet-activating factor acetylhydrolase, isoform Ib, b…	PAFAH1B2;PAFAHB;hCG_39271	P68402;Q6IBR6;A8DPS7;E9PLP3;A8DPS6;E9PEJ5	25.569	1.725e-11	3	6	5	4	3
IPI00410162;IPI00026670;IPI00917694	Putative uncharacterized protein TCEB2;Transcription elongation factor B (SIII), polypeptide 2 (18kDa, elongin B), isoform CRA_a;Elongin 18 kDa subunit;Elongin-B;RNA polymerase II transcription factor SIII subunit B;SIII p18;Transcription elongation factor B polypeptide 2;Transcription elongation factor B (SIII), polypeptide 2 (18kDa, elongin B), isoform CRA_b	hCG_1778969;TCEB2	B7WPD3;Q15370;B8ZZU8	17.911	1.9947e-14	5	6	6	3	2
IPI00026848;IPI00966982	Alpha-2-macroglobulin receptor-associated protein;Low density lipoprotein receptor-related protein-associated protein 1;cDNA FLJ78417, highly similar to Homo sapiens low density lipoprotein receptor-related protein associated protein 1 (LRPAP1), mRNA;cDNA, FLJ93097, highly similar to Homo sapiens low density lipoprotein receptor-related protein associated protein 1 (LRPAP1), mRNA	A2MRAP;LRPAP1	P30533;A8K8F6;B2R6S9	41.465	5.4034e-197	23	46	35	24	38
IPI00026850;IPI00902656	Mitochondrial benzodiazepine receptor;Peripheral-type benzodiazepine receptor;PKBS;Translocator protein;Translocator protein (18kDa);Peripheral benzodiazepine receptor;Peripheral-type Benzodiazepine Receptor	BZRP;MBR;TSPO;PBR;RP3-526I14.4-005	P30536;O76068;B1AH87;Q13850;Q8N167;Q8N730	18.828	0.00022496	2	4	0	0	0
IPI00026942;IPI01011577	Endoplasmic reticulum lipid raft-associated protein 2;Erlin-2;Stomatin-prohibitin-flotillin-HflC/K domain-containing protein 2	C8orf2;ERLIN2;SPFH2;UNQ2441/PRO5003/PRO9924	O94905-1;O94905;E5RHW4	37.839	7.9475e-45	3	1	0	0	0
IPI00026964;IPI00889196	Complex III subunit 5;Complex III subunit IX;Cytochrome b-c1 complex subunit 11;Cytochrome b-c1 complex subunit 5;Cytochrome b-c1 complex subunit Rieske, mitochondrial;Rieske iron-sulfur protein;Ubiquinol-cytochrome c reductase 8 kDa protein;Ubiquinol-cytochrome c reductase iron-sulfur subunit;Putative cytochrome b-c1 complex subunit Rieske-like protein 1	UQCRFS1;UQCRFSL1	P47985;P0C7P4	29.668	0.0001092	2	1	0	2	1
IPI00026969;IPI00473012;IPI01011794	p125;SEC23-interacting protein;cDNA FLJ10273 fis, clone HEMBB1001137, highly similar to SEC23-interacting protein;cDNA FLJ13176 fis, clone NT2RP3003846, highly similar to SEC23-interacting protein;cDNA FLJ55643, highly similar to SEC23-interacting protein	MSTP053;SEC23IP	Q9Y6Y8-1;Q9Y6Y8;B3KM47;B3KN10;B4DWG1;Q9Y6Y8-2;F5H0L8	111.08	0.00083994	2	1	0	0	2
IPI00375156;IPI00027007;IPI00788186;IPI00902858;IPI01015820;IPI00908323;IPI00926936;IPI00924484;IPI01010301;IPI00927351	Putative neutrophil cytosol factor 1B;Putative SH3 and PX domain-containing protein 1B;Putative neutrophil cytosol factor 1C;Putative SH3 and PX domain-containing protein 1C;47 kDa autosomal chronic granulomatous disease protein;47 kDa neutrophil oxidase factor;NCF-47K;Neutrophil cytosol factor 1;Neutrophil NADPH oxidase factor 1;Nox organizer 2;Nox-organizing protein 2;p47-phox;SH3 and PX domain…	NCF1B;SH3PXD1B;NCF1C;SH3PXD1C;NCF1;NOXO2;SH3PXD1A	A6NI72;A8MVU1;F5GZC8;P14598-1;P14598;P14598-2;B4DQ63;B4E3W8;B7ZAL4;B4DQC4;F5GWJ0;F5H2I7;C9J155;B4DW70;B7ZAM6;F5GZP7	44.816	0.006916	2	1	0	1	1
IPI00027032;IPI00646978;IPI00514798;IPI00514267;IPI00513881;IPI00644956;IPI00876921	Acyl-protein thioesterase 2;Lysophospholipase II	APT2;LYPLA2;RP5-886K2.5-010;RP5-886K2.5-008;RP5-886K2.5-005;RP5-886K2.5-007;RP5-886K2.5-004;RP5-886K2.5-002	O95372;E9PH41;Q5QPQ0;Q5QPQ2;Q5QPQ3;Q5QPQ1;E7EPS4;Q5QPN9;Q5QPN5	24.737	1.9513e-20	5	10	0	7	0
IPI00647389;IPI00027082;IPI00397365;IPI00300584;IPI01011997;IPI01012091;IPI00386833;IPI00968262;IPI00966413;IPI00966075;IPI00910899	EH domain-binding mitotic phosphoprotein;EPS-15-interacting protein 1;Epsin-1;EPS-15-interacting protein 3;Epsin-3;cDNA FLJ53208, highly similar to Epsin-3;cDNA FLJ55368, highly similar to Epsin-1	EPN1;EPN3	Q9Y6I3-1;Q9Y6I3;Q9Y6I3-2;Q9Y6I3-3;Q9H201-1;Q9H201;B4DUG9;B4DU91;D6REL6;Q9H201-2;D6RFG3;D6RBR6;D6RBI9;D6R907	69.039	8.6422e-05	2	3	2	0	0
IPI00027107	Elongation factor Tu, mitochondrial;P43	TUFM	P49411	49.874	3.3497e-156	16	53	73	29	24
IPI00027175;IPI01013070;IPI00414264;IPI00946099;IPI00925997	22 kDa protein;CP-22;Sorcin;V19;Putative uncharacterized protein SRI;cDNA FLJ60640, highly similar to Sorcin;cDNA FLJ54267, moderately similar to Sorcin	SRI	P30626;A8MTH6;B4DKK2;C9J0K6;B4DHQ6	21.676	1.213e-20	6	6	5	2	0
IPI00027230;IPI00939289;IPI01012598;IPI00910360;IPI00556482;IPI00556538	94 kDa glucose-regulated protein;Endoplasmin;gp96 homolog;Heat shock protein 90 kDa beta member 1;Tumor rejection antigen 1;Tumor rejection antigen (Gp96) 1 variant;Tumor rejection antigen (Gp96) 1;cDNA FLJ58812, highly similar to Endoplasmin (Heat shock protein 90kDa beta member 1);cDNA FLJ58626, highly similar to Endoplasmin (Heat shock protein 90 kDa beta member 1)	GRP94;HSP90B1;TRA1	P14625;Q59FC6;Q5CAQ5;B4DHT9;B4DU71;E9PEX3	92.468	6.2275e-72	9	6	0	17	6
IPI00027252;IPI01013219;IPI00797822;IPI01011178;IPI01013292;IPI01010252;IPI01012506;IPI01011576;IPI01011917	B-cell receptor-associated protein BAP37;D-prohibitin;Prohibitin-2;Repressor of estrogen receptor activity;PNAS-141;cDNA FLJ56579, highly similar to Prohibitin-2;cDNA FLJ60175, highly similar to Prohibitin-2	BAP;PHB2;REA	Q99623;Q9BXV3;F5GY37;B4DP75;F5GWA7;B4DW05;F5H3X6	33.296	1.6357e-49	12	18	3	14	7
IPI00027269	Casitas B-lineage lymphoma proto-oncogene;E3 ubiquitin-protein ligase CBL;Proto-oncogene c-Cbl;RING finger protein 55;Signal transduction protein CBL	CBL;CBL2;RNF55	P22681	99.632	3.711e-12	3	3	2	1	1
IPI00027270;IPI00433834;IPI00790553;IPI00552470;IPI00455174	60S ribosomal protein L26;RPL26 protein;Putative uncharacterized protein RPL26	RPL26	P61254;Q6IBH6;A6NE05	17.258	1.7811e-111	17	55	42	10	8
IPI00329512;IPI01018641;IPI00785142;IPI00027285;IPI00220360;IPI00395674;IPI00384173	Sm protein B/B;Small nuclear ribonucleoprotein-associated proteins B and B;SNRPB protein;cDNA FLJ41124 fis, clone BRACE2014850, highly similar to Small nuclear ribonucleoprotein-associated protein N;Small nuclear ribonucleoprotein polypeptide N variant;cDNA FLJ56740, highly similar to Small nuclear ribonucleoprotein-associatedproteins B and B;Small nuclear ribonucleoprotein polypeptides B and B1,…	COD;SNRPB;SNRPB1;hCG_2039421;HCERN3;SMN;SNRPN	P14678-3;P14678;E7ENP4;Q15182;B3KVR1;Q53HE7;P14678-1;B4DVS0;Q5XPV6;P63162;Q6LBS1;Q9UKR4;P14678-2;B4DVD6;Q66K91;E7ERB2;Q9UIS4	30.032	2.0821e-48	7	11	12	5	2
IPI00027341;IPI00908511;IPI00972980;IPI00916783;IPI00917562;IPI01011662	Actin regulatory protein CAP-G;Macrophage-capping protein;cDNA, FLJ94534, highly similar to Homo sapiens capping protein (actin filament), gelsolin-like(CAPG), mRNA;cDNA FLJ51488, highly similar to Macrophage capping protein;Putative uncharacterized protein CAPG	AFCP;CAPG;MCP	P40121;B2R9S4;B4DU58;E7ENU9;B8ZZS7	38.498	1.6543e-19	5	4	0	8	1
IPI00027409;IPI01013441	AGP7;C-ANCA antigen;Leukocyte proteinase 3;Myeloblastin;Neutrophil proteinase 4;P29;Wegener autoantigen	MBN;PRTN3	P24158;D6CHE9;F5H8B6	27.807	5.3709e-26	5	13	11	14	6
IPI00027444;IPI01014238;IPI01013899;IPI00795490;IPI00032139;IPI00032134;IPI00375668;IPI00944915;IPI00657847	Leukocyte elastase inhibitor;Monocyte/neutrophil elastase inhibitor;Peptidase inhibitor 2;Serpin B1;cDNA FLJ53963, highly similar to Leukocyte elastase inhibitor;cDNA FLJ57130, highly similar to Leukocyte elastase inhibitor	ELANH2;MNEI;PI2;SERPINB1	P30740;B4E3A8;B4DNT0	42.741	1.0374e-24	4	4	0	0	0
IPI00027462	Calgranulin-B;Calprotectin L1H subunit;Leukocyte L1 complex heavy chain;Migration inhibitory factor-related protein 14;Protein S100-A9;S100 calcium-binding protein A9;cDNA, FLJ92148, highly similar to Homo sapiens S100 calcium binding protein A9 (calgranulin B) (S100A9), mRNA	CAGB;CFAG;MRP14;S100A9	P06702;B2R4M6	13.242	1.2839e-170	6	14	14	3	4
IPI00027626;IPI01013273;IPI00552590;IPI01013629	Acute morphine dependence-related protein 2;CCT-zeta-1;HTR3;T-complex protein 1 subunit zeta;Tcp20;cDNA, FLJ94440, highly similar to Homo sapiens chaperonin containing TCP1, subunit 6A (zeta 1)(CCT6A), mRNA;Chaperonin containing TCP1, subunit 6A isoform a variant;Chaperonin subunit 6A;cDNA FLJ52344, highly similar to T-complex protein 1 subunit zeta;cDNA, FLJ79129, highly similar to T-complex pro…	CCT6;CCT6A;CCTZ	P40227;B2R9K8;Q59ET3;A1JUI8;B4DPJ8;A6NCD2;B4DN39	58.024	0	26	86	117	69	70
IPI00554589;IPI00027776	Ferrochelatase, mitochondrial;Heme synthase;Protoheme ferro-lyase;Ferrochelatase	FECH;DKFZp686P18130	P22830-2;P22830;P22830-1;B4DSA4;Q53FU1;Q5TZY0;Q7KZA3;Q8TD50	48.624	0.00027486	2	2	0	2	0
IPI00027834;IPI00465225;IPI00848328;IPI00909466;IPI00984288;IPI01012071;IPI00103247;IPI00470410;IPI00745396;IPI00916689	Heterogeneous nuclear ribonucleoprotein L;cDNA, FLJ94229, highly similar to Homo sapiens heterogeneous nuclear ribonucleoprotein L (HNRPL),mRNA;HNRNPL protein;cDNA FLJ75895, highly similar to Homo sapiens heterogeneous nuclear ribonucleoprotein L (HNRPL), transcript variant 2, mRNA;Putative uncharacterized protein HNRNPL	HNRNPL;HNRPL;P/OKcl.14	P14866;B2R959;Q6NTA2;A6NIT8	64.132	1.5352e-244	23	108	68	48	70
IPI00028031;IPI00937735;IPI01013108;IPI00178744;IPI01015379	cDNA FLJ56425, highly similar to Very-long-chain specific acyl-CoAdehydrogenase, mitochondrial (EC 1.3.99.-);Acyl-Coenzyme A dehydrogenase, very long chain variant;cDNA FLJ55801, highly similar to Very-long-chain specific acyl-CoAdehydrogenase, mitochondrial (EC 1.3.99.-);Very long-chain specific acyl-CoA dehydrogenase, mitochondrial;Acyl-Coenzyme A dehydrogenase, very long chain, isoform CRA_e;c…	ACADVL;VLCAD;hCG_42007	B4DEA8;Q53HR2;B4DEB6;F5H2A9;P49748-1;P49748;P49748-2;B3KPA6;B3KPX1;F5GYP4	75.209	0.0086142	2	0	3	0	0
IPI00028055;IPI00911085	21 kDa transmembrane-trafficking protein;p24delta;S31III125;Tmp-21-I;Transmembrane emp24 domain-containing protein 10;Transmembrane protein Tmp21;cDNA FLJ52032, highly similar to Transmembrane emp24 domain-containing protein 10;Full-length cDNA 5-PRIME end of clone CS0DF013YM24 of Fetal brain of Homo sapiens (Human) variant;cDNA FLJ53754, highly similar to Transmembrane emp24 domain-containing pr…	TMED10;TMP21	P49755;B4DZH3;Q53GF9;B4DL12	24.976	8.6463e-56	5	11	5	5	4
IPI00028083	eIF-2B GDP-GTP exchange factor subunit beta;S20I15;S20III15;Translation initiation factor eIF-2B subunit beta;Eukaryotic translation initiation factor 2B, subunit 2 beta, 39kDa;Full-length cDNA clone CS0DI071YM04 of Placenta of Homo sapiens (human)	EIF2B2;EIF2BB;hCG_22350	P49770;Q53XC2;Q9BPX4	38.989	7.5202e-06	3	4	1	0	0
IPI00028095;IPI00946848;IPI00930501	AP3A hydrolase;Bis(5-adenosyl)-triphosphatase;Diadenosine 5,5-P1,P3-triphosphate hydrolase;Dinucleosidetriphosphatase;Fragile histidine triad protein;FHIT;Truncated FHIT;cDNA FLJ75908, highly similar to Homo sapiens fragile histidine triad gene (FHIT), mRNA;Diadenosine triphosphate hydrolase;Fragile histidine triad;Diadenosine triphosphate hydroxylase;Tumor suppressor protein	FHIT;hCG_1997982	P49789;A2IAS9;A2IAT0;A2IAT6;A8K1A9;O00298;Q0PUW1;Q194U8;Q194V0;Q1WAB3;Q45QG9	16.858	9.0333e-120	6	9	3	3	1
IPI00028414;IPI00412987;IPI00978910	Glia maturation factor gamma;Glia maturation factor, gamma;GMFG protein	GMFG;hCG_43354	O60234;Q6IB37;Q8TDZ6	16.801	2.6243e-43	4	7	2	2	0
IPI00028481;IPI00909683	Oncogene c-mel;Ras-related protein Rab-8A;cDNA FLJ53028, highly similar to Ras-related protein Rab-8A	MEL;RAB8;RAB8A	P61006;B4DEK7	23.668	1.3173e-159	8	9	1	1	3
IPI00028635;IPI00383680;IPI00936387;IPI00941764	Dolichyl-diphosphooligosaccharide--protein glycosyltransferase 63 kDa subunit;Dolichyl-diphosphooligosaccharide--protein glycosyltransferase subunit 2;RIBIIR;Ribophorin II;Ribophorin-2;cDNA, FLJ96923, highly similar to Homo sapiens ribophorin II (RPN2), mRNA;Putative uncharacterized protein RPN2;cDNA FLJ60278, highly similar to Dolichyl-diphosphooligosaccharide--proteinglycosyltransferase 63 kDa …	RPN2;hCG_37142;RP3-343K2.2-003;RP3-343K2.2-002;RP3-343K2.2-004	P04844;B2RE46;A6NKT1;B4DJL0;Q5JYR6;Q5JYR7;Q5JYR4	69.283	0.00095037	2	2	0	2	0
IPI00028883;IPI00642807;IPI00479154;IPI00978221;IPI00980181;IPI00976412	Complex I-ASHI;NADH dehydrogenase [ubiquinone] 1 beta subcomplex subunit 8, mitochondrial;NADH-ubiquinone oxidoreductase ASHI subunit;NADH dehydrogenase (Ubiquinone) 1 beta subcomplex, 8, 19kDa;NADH dehydrogenase (Ubiquinone) 1 beta subcomplex, 8, 19kDa, isoform CRA_a;cDNA FLJ52503, highly similar to NADH dehydrogenase (ubiquinone) 1 beta subcomplex subunit 8, mitochondrial (EC 1.6.5.3) (EC 1.6.9…	NDUFB8;hCG_24658;RP11-411B6.5-006;RP11-411B6.5-003	O95169;Q5W145;Q5W143;E9PQ68;E9PME4	21.766	9.2142e-39	4	5	1	2	2
IPI00028888;IPI00220684;IPI00964648;IPI00965952;IPI00220683;IPI01014602;IPI00220685;IPI00903278;IPI01012829;IPI00967562;IPI00968092	AU-rich element RNA-binding protein 1;Heterogeneous nuclear ribonucleoprotein D0;cDNA FLJ54150, highly similar to Heterogeneous nuclear ribonucleoprotein D0;cDNA FLJ61020, highly similar to Heterogeneous nuclear ribonucleoprotein D0;Putative uncharacterized protein HNRNPD;P37 AUF1	AUF1;HNRNPD;HNRPD	Q14103-1;Q14103;Q14103-3;D6RAF8;Q14103-2;B4DTC3;B4E0W4;Q14103-4;B9ZVU1;Q12771;F5H6R6;D6RF44;D6RD83	38.434	9.7735e-11	2	3	3	2	3
IPI00743293;IPI00398795;IPI01009279;IPI00412154;IPI00028946;IPI00394896;IPI00922617;IPI01014910	Neuroendocrine-specific protein-like 2;Neuroendocrine-specific protein-like II;Reticulon-3;cDNA FLJ54729, highly similar to Homo sapiens reticulon 3 (RTN3), transcript variant 2, mRNA;cDNA FLJ60267, highly similar to Homo sapiens reticulon 3 (RTN3), transcript variant 2, mRNA;cDNA FLJ50772, highly similar to Reticulon-3	ASYIP;NSPL2;RTN3	O95197-1;O95197;B7Z8W8;O95197-2;B7Z3E3;F5H774;O95197-4;O95197-3;B7Z361	112.61	1.2352e-18	3	7	5	6	3
IPI00029012;IPI01014951	eIF3 p167;eIF3 p180;eIF3 p185;eIF-3-theta;Eukaryotic translation initiation factor 3 subunit 10;Eukaryotic translation initiation factor 3 subunit A;cDNA FLJ50921, highly similar to Eukaryotic translation initiation factor 3 subunit 10;EIF3A protein;Eukaryotic translation initiation factor 3, subunit A	EIF3A;EIF3S10;KIAA0139	Q14152;B4DYS1;Q05BS0;Q24JU4;Q3B770;Q6P1R0;Q7Z5T5;F5H335	166.57	4.1096e-10	2	2	0	1	0
IPI00029046;IPI01012626;IPI01009959;IPI01010337	Malectin	KIAA0152;MLEC	Q14165;F5GX14;F5H1S8	32.233	0.00028595	2	1	1	2	1
IPI00029054;IPI01013382;IPI00902778;IPI00642843;IPI00552314;IPI00552464;REV__IPI00166410;REV__IPI00921799;REV__IPI00956051;REV__IPI00982014	Cytosolic 5-nucleotidase II;Cytosolic purine 5-nucleotidase;cDNA FLJ75877, highly similar to Homo sapiens 5-nucleotidase, cytosolic II (NT5C2), mRNA;cDNA FLJ53335, highly similar to Cytosolic purine 5-nucleotidase (EC 3.1.3.5);cDNA FLJ45768 fis, clone NETRP2000961, highly similar to Cytosolic purine 5-nucleotidase (EC 3.1.3.5);5-nucleotidase, cytosolic II	NT5B;NT5C2;NT5CP;PNT5;RP11-30H12.3-002	P49902;A8K6K2;B7Z382;B3KXN5;Q5JUV4	64.969	1.8615e-42	12	21	23	12	9
IPI00029132;IPI00844337;IPI00654849;IPI00646149;IPI00746467;IPI01009200;IPI00854612;IPI00973083;IPI00815757;IPI01018631	Agammaglobulinaemia tyrosine kinase;B-cell progenitor kinase;Bruton tyrosine kinase;Tyrosine-protein kinase BTK;cDNA, FLJ95155, highly similar to Homo sapiens Bruton agammaglobulinemia tyrosine kinase (BTK), mRNA;Dominant-negative kinase-deficient Brutons tyrosine kinase isoform 2;Tyrosine-protein kinase BTK isoform 52;Brutons tyrosine kinase;Tyrosine-protein kinase BTK isoform 65;Dominant-negati…	AGMX1;ATK;BPK;BTK;BTK kinase deficient isoform 2;BTK kinase deficient isoform 6;hCG_20400;RP1-164F3.2-007	Q06187;B2RAW1;Q3MS96;Q572P3;Q9NPI2;Q9NPI3;Q9P0L3;Q9P0L5;Q9P0L6;Q9P0L7;Q9P0M0;Q572P5;Q3MS92;Q5JY90;Q9P0L4;Q9P0L8;Q3MS88	76.28	1.0572e-06	3	6	2	2	5
IPI00029133;IPI00456747	ATP synthase subunit b, mitochondrial;cDNA FLJ78635, highly similar to Homo sapiens ATP synthase, H+ transporting, mitochondrial F0 complex, subunit b, isoform 1 (ATP5F1), transcript variant 1, mRNA;cDNA, FLJ94101, Homo sapiens ATP synthase, H+ transporting, mitochondrial F0complex, subunit b, isoform 1 (ATP5F1), mRNA;Cell proliferation-inducing protein 47;HCG39985, isoform CRA_a;ATP synthase, H+…	ATP5F1;hCG_39985;RP11-552M11.5-005	P24539;A8K4W2;Q08ET0;Q53GB3;Q5QNZ2	28.908	4.9145e-30	6	10	2	5	1
IPI00029264	Complex III subunit 4;Complex III subunit IV;Cytochrome b-c1 complex subunit 4;Cytochrome c1, heme protein, mitochondrial;Ubiquinol-cytochrome-c reductase complex cytochrome c1 subunit;Putative uncharacterized protein	CYC1	P08574;Q8TBT6	35.422	1.1013e-05	3	1	0	4	1
IPI00029266;IPI00068430;IPI00647942	Sm protein E;Small nuclear ribonucleoprotein E;Putative small nuclear ribonucleoprotein polypeptide E-like protein 1;Putative uncharacterized protein SNRPE	SNRPE;SNRPEL1	P62304;Q5VYJ4;A6NHK2	10.803	1.8364e-100	4	5	5	0	0
IPI00029468;IPI00908883;IPI01013552;IPI01013091	Actin-RPV;Alpha-centractin;ARP1;Centrosome-associated actin homolog;cDNA FLJ55002, highly similar to Alpha-centractin;cDNA FLJ52695, highly similar to Alpha-centractin;cDNA FLJ52800, highly similar to Alpha-centractin	ACTR1A;CTRN1	P61163;B4DM97;B4DMT4;B4DXP9;F5H3I4	42.613	0.015409	2	0	0	1	2
IPI00029623;IPI00867679	27 kDa prosomal protein;Macropain iota chain;Multicatalytic endopeptidase complex iota chain;Proteasome iota chain;Proteasome subunit alpha type-6;cDNA FLJ52022, highly similar to Proteasome subunit alpha type 6 (EC 3.4.25.1);cDNA, FLJ79122, highly similar to Proteasome subunit alpha type 6 (EC 3.4.25.1);cDNA FLJ51729, highly similar to Proteasome subunit alpha type 6 (EC 3.4.25.1);Proteasome (Pr…	PROS27;PSMA6;hCG_21177	P60900;B4DQR4;B4DXJ9;Q9BZ93	27.399	0.0010249	2	1	2	1	0
IPI00029631	Enhancer of rudimentary homolog	ERH	P84090	12.259	2.2078e-40	2	1	1	0	0
IPI00922415;IPI00029744;IPI01014556;IPI00947310	cDNA FLJ51825, highly similar to Single-stranded DNA-binding protein, mitochondrial;Single-stranded DNA binding protein 1, isoform CRA_c;PWP1-interacting protein 17;Single-stranded DNA-binding protein, mitochondrial;cDNA, FLJ93504, Homo sapiens single-stranded DNA binding protein 1 (SSBP1), mRNA;Single-stranded DNA binding protein 1;Single-stranded DNA binding protein 1, isoform CRA_a;Putative un…	hCG_2014251;SSBP1;SSBP;tcag7.401	B7Z268;Q04837;A4D1U3;Q567R6;E7EUY5;C9K0U8	18.558	2.001e-07	3	2	1	1	0
IPI00915363;IPI00029750;IPI00915463;IPI00903204;IPI00847986	40S ribosomal protein S24	RPS24;hCG_22610;RP11-6P10.1-003	E7EPK6;P62847-1;P62847;P62847-3;E7ETK0;P62847-2;Q5T0P8	32.43	2.8446e-61	6	29	8	9	6
IPI00029764;IPI00908449	SF3a60;Spliceosome-associated protein 61;Splicing factor 3A subunit 3;cDNA FLJ78246, highly similar to Homo sapiens splicing factor 3a, subunit 3, 60kDa (SF3A3), mRNA;cDNA FLJ78053, highly similar to Homo sapiens splicing factor 3a, subunit 3, 60kDa (SF3A3), mRNA;cDNA FLJ46581 fis, clone THYMU3043200, highly similar to Splicing factor 3A subunit 3;Splicing factor 3a, subunit 3 variant;cDNA FLJ587…	SAP61;SF3A3	Q12874;A8K566;A8K7V1;B3KY12;Q53HM6;B4DW90;E7EUT8	58.848	2.6995e-27	7	7	8	6	6
IPI00646510;IPI00956008;IPI00956028;IPI00029769;IPI00946853;IPI00940936;IPI00298625;IPI00432416	Hemopoietic cell kinase;p59-HCK/p60-HCK;Tyrosine-protein kinase HCK;cDNA FLJ78472, highly similar to Human hemopoietic cell protein-tyrosine kinase (HCK) gene;cDNA FLJ77650	HCK	P08631-1;P08631;A8K4G3;P08631-2;A8K1I1	59.599	3.7259e-10	3	5	0	2	2
IPI00030179;IPI00794746	60S ribosomal protein L7;Similar to 60S ribosomal protein L7; similar to P18124 (PID:d133021);Putative uncharacterized protein RPL7	RPL7;WUGSC:H_RG054D04.1	P18124;O95036;A8MUD9	29.225	3.6349e-06	2	0	1	3	1
IPI00030207;IPI00642048	GDP-D-mannose dehydratase;GDP-mannose 4,6 dehydratase;cDNA, FLJ94599, highly similar to Homo sapiens GDP-mannose 4,6-dehydratase (GMDS), mRNA;GDP-mannose 4,6-dehydratase	GMDS;RP1-118B18.1-002	O60547;B2R9X3;E9PI88;Q5TGM9	41.949	1.3347e-62	8	7	9	5	2
IPI00219445;IPI00030243;IPI01010908;IPI00922362	11S regulator complex subunit gamma;Activator of multicatalytic protease subunit 3;Ki nuclear autoantigen;Proteasome activator 28 subunit gamma;Proteasome activator complex subunit 3;PSME3 protein;cDNA FLJ32659 fis, clone TESTI1000045, highly similar to Proteasome activator complex subunit 3	PSME3	P61289-2;P61289;P61289-1;Q6FHK7;B3KQ25	30.886	4.0082e-86	8	28	0	9	4
IPI00030275;IPI00646055	Heat shock protein 75 kDa, mitochondrial;TNFR-associated protein 1;Tumor necrosis factor type 1 receptor-associated protein;cDNA FLJ58608, highly similar to Heat shock protein 75 kDa, mitochondrial;TNF receptor-associated protein 1 variant;cDNA FLJ36025 fis, clone TESTI2016701, highly similar to TUMOR NECROSIS FACTOR TYPE 1 RECEPTOR ASSOCIATED PROTEIN;TRAP1 protein;cDNA FLJ33058 fis, clone TRACH1…	HSP75;TRAP1	Q12931;B4DR68;Q53FS6;Q53G55;Q59EK6;Q8N9Z3;Q9BV61;F5H897;Q5CAQ4	80.109	2.5283e-05	2	3	0	0	2
IPI00030320;IPI01015091	ATP-dependent RNA helicase p54;DEAD box protein 6;Oncogene RCK;Probable ATP-dependent RNA helicase DDX6;cDNA, FLJ93750, Homo sapiens DEAD (Asp-Glu-Ala-Asp) box polypeptide 6 (DDX6), mRNA	DDX6;HLR2;RCK	P26196;B2R858	54.416	1.9572e-15	4	6	3	2	3
IPI00030702;IPI00909577;IPI00792971;IPI00921820	Isocitrate dehydrogenase [NAD] subunit alpha, mitochondrial;Isocitric dehydrogenase subunit alpha;NAD(+)-specific ICDH subunit alpha;cDNA FLJ55931, highly similar to Isocitrate dehydrogenase;Isocitrate dehydrogenase 3 (NAD+) alpha variant;cDNA FLJ52894, highly similar to Isocitrate dehydrogenase;cDNA, FLJ78862, highly similar to Isocitrate dehydrogenase;cDNA, FLJ78950, highly similar to Isocitrat…	IDH3A	P50213-1;P50213;B4DJB4;Q53GF8;B4DSY4;P50213-2;B7Z9J8	39.591	1.288e-55	10	25	15	11	14
IPI00030706;IPI01012490	Activator of 90 kDa heat shock protein ATPase homolog 1;p38;cDNA FLJ56675, highly similar to Activator of 90 kDa heat shock protein ATPase homolog 1	AHSA1;C14orf3;HSPC322	O95433;B4DUR9	38.274	5.3488e-11	3	2	0	2	0
IPI00030730;IPI00446834	Aryl sulfotransferase 1A3/1A4;Catecholamine-sulfating phenol sulfotransferase;HAST3;Monoamine-sulfating phenol sulfotransferase;M-PST;Placental estrogen sulfotransferase;Sulfotransferase 1A3/1A4;Sulfotransferase, monoamine-preferring;Thermolabile phenol sulfotransferase;cDNA FLJ37450 fis, clone BRAWH2010354, highly similar to Monoamine-sulfating phenol sulfotransferase (EC 2.8.2.1);cDNA FLJ16185 …	STM;SULT1A3;SULT1A4;ST1A5	P50224-1;P50224;B3KT14;Q1ET61;Q1ET62;Q1ET63;Q1ET64;Q1ET65;Q1ET66;Q2TAB3	34.779	1.5909e-16	5	2	2	1	0
IPI00030911;IPI00917990;IPI00924720	Endobrevin;Vesicle-associated membrane protein 8;Putative uncharacterized protein VAMP8	VAMP8	Q9BV40;B8ZZT4;C9JXZ5	11.438	1.8138e-05	2	3	2	2	0
IPI00031131;IPI00791304;IPI00929530	Adipocyte plasma membrane-associated protein;Protein BSCv;Chromosome 20 open reading frame 3	APMAP;C20orf3;UNQ1869/PRO4305;RP4-568C11.2-002	Q9HDC9-1;Q9HDC9;A2A2F9;Q9HDC9-2	46.48	0.00033978	2	0	0	2	0
IPI00031169;IPI00102896;IPI00879279;IPI00794561;IPI00798089;IPI01014788;IPI00943589;IPI00790570;IPI00433806;IPI00064352;IPI00980772;IPI00448725	Ras-related protein Rab-2A;Ras-related protein Rab-2B;Putative uncharacterized protein DKFZp313C1541;GTP-binding protein RAB2B;cDNA FLJ51998, highly similar to Ras-related protein Rab-2A;RAB2	RAB2;RAB2A;RAB2B;DKFZp313C1541	P61019;Q8WUD1;E9PE37;Q5HYI5;Q9UL31;B4DMQ5;E9PKL7;F5H399;O75546	23.545	8.9384e-110	7	11	5	9	6
IPI00031420;IPI00956601;IPI00964927	UDP-glucose 6-dehydrogenase;Uridine diphospho-glucose dehydrogenase;cDNA FLJ40611 fis, clone THYMU2012690, highly similar to UDP-GLUCOSE 6-DEHYDROGENASE (EC 1.1.1.22);UDP-glucose dehydrogenase, isoform CRA_b;cDNA FLJ60093, highly similar to UDP-glucose 6-dehydrogenase (EC 1.1.1.22)	UGDH;GDH;hCG_38554	O60701;Q9NQ81;B3KUU2;B4DN25;Q9NQ82;Q9NQ83	55.023	0.00016939	2	0	3	0	1
IPI00031522;IPI01010712	78 kDa gastrin-binding protein;Long chain 3-hydroxyacyl-CoA dehydrogenase;Long-chain enoyl-CoA hydratase;TP-alpha;Trifunctional enzyme subunit alpha, mitochondrial;cDNA FLJ53969, highly similar to Trifunctional enzyme subunit alpha, mitochondrial;cDNA FLJ54509, highly similar to Trifunctional enzyme subunit alpha, mitochondrial;Putative uncharacterized protein HADHA;Trifunctional protein alpha-su…	HADH;HADHA	P40939;B4DDZ5;B4DRH6;E9KL44;Q53T69;Q53TA2;Q9UQC5	82.999	0.00021607	3	5	0	4	1
IPI00031629;IPI00922315;IPI00917911;IPI00873451	HTPHLP;Phosducin-like protein 3;PhPL3;Viral IAP-associated factor 1;cDNA FLJ51322, highly similar to Phosducin-like protein 3	PDCL3;VIAF1	Q9H2J4;B7Z6S0	27.614	1.824e-09	4	2	2	1	0
IPI00031655	Dermal papilla-derived protein 9;ELL-associated protein of 20 kDa;ESCRT-II complex subunit VPS25;Vacuolar protein-sorting-associated protein 25	DERP9;EAP20;VPS25	Q9BRG1	20.747	6.2622e-36	3	3	0	2	1
IPI00031691;IPI00968128;IPI00965303;IPI00966707;IPI00981834;IPI00979841;IPI00719047;IPI00910195;IPI00909133;IPI00967876;REV__IPI00026555;REV__IPI00514782;REV__IPI00909385	60S ribosomal protein L9;cDNA, FLJ92535, Homo sapiens ribosomal protein L9 (RPL9), mRNA;NPC-A-16;Ribosomal protein L9;Ribosomal protein L9 isoform;Ribosomal protein L9, isoform CRA_b;Putative uncharacterized protein;cDNA FLJ51990, highly similar to 60S ribosomal protein L9;Ribosomal protein L9, isoform CRA_d;cDNA FLJ52179, highly similar to 60S ribosomal protein L9;Putative uncharacterized protei…	OK/SW-cl.103;RPL9;RPL9P7;RPL9P8;RPL9P9;hCG_37461;DKFZp313J1510	P32969;Q53Z07;D6RAN4;E7ESE0;Q2NKY6;B4DLV8;B4E1M5;Q69YS1	21.863	9.3457e-184	7	14	9	5	5
IPI00031697;IPI00908304	Mitsugumin-23;Transmembrane protein 109;cDNA, FLJ94551;cDNA FLJ57860, highly similar to Transmembrane protein 109	TMEM109	Q9BVC6;B2R9T9;B4E1S3;E7ETZ3	26.21	1.5141e-12	2	4	2	2	1
IPI00031804;IPI01010397;IPI00294779;IPI00981487;IPI00979708;IPI00980597;IPI00973955	Outer mitochondrial membrane protein porin 3;Voltage-dependent anion-selective channel protein 3	VDAC3	Q9Y277-1;Q9Y277;F5H740;Q9Y277-2;E5RHZ6;E5RJN6;E5RFP6	30.658	1.5754e-43	7	5	3	10	2
IPI00643351;IPI00031812;IPI00450235;IPI00031801;IPI00250153;IPI00219148;IPI00219147;IPI00984346;IPI00556023;IPI00555698	CCAAT-binding transcription factor I subunit A;DNA-binding protein B;Enhancer factor I subunit A;Nuclease-sensitive element-binding protein 1;Y-box transcription factor;Y-box-binding protein 1;YBX1 protein;Nuclease sensitive element binding protein-1;Cold shock domain-containing protein A;DNA-binding protein A;Single-strand DNA-binding protein NF-GMB;Contrin;DNA-binding protein C;Germ cell-specif…	NSEP1;YB1;YBX1;CSDA;DBPA;CSDA3;MSY2;YBX2	P67809;A0JLU4;Q05D43;Q6PKI6;E7ETA0;Q7KZ24;P16989-1;P16989;Q9Y2T7;B2RCC2;P16989-3;P16989-2;Q96GD7;Q59HE1;Q59EB5	41.905	0.00019256	2	1	3	3	2
IPI00031820;IPI00909657	CML33;Phenylalanine--tRNA ligase alpha chain;Phenylalanyl-tRNA synthetase alpha chain;cDNA FLJ34774 fis, clone NT2NE2003309, highly similar to Phenylalanyl-tRNA synthetase alpha chain (EC 6.1.1.20);FARSLA protein;Phenylalanine-tRNA synthetase-like, alpha subunit, isoform CRA_b;cDNA FLJ50378, highly similar to Phenylalanyl-tRNA synthetase alpha chain (EC 6.1.1.20)	FARS;FARSA;FARSL;FARSLA;hCG_172485	Q9Y285;Q6IBR2;B4E363	57.563	1.5929e-33	8	4	18	6	4
IPI00031836;IPI00969465;IPI00878823	Developmentally-regulated GTP-binding protein 1;Neural precursor cell expressed developmentally down-regulated protein 3;Putative uncharacterized protein DKFZp434N1827	DRG1;NEDD3;DKFZp434N1827	Q9Y295;Q9UFA5	40.542	6.1127e-62	11	10	1	7	3
IPI00936352;IPI00032137	cDNA, FLJ94117, highly similar to Homo sapiens actinin, alpha 3 (ACTN3), mRNA;cDNA FLJ58651, highly similar to Alpha-actinin-3;ACTN3 protein;Alpha-actinin skeletal muscle isoform 3;Alpha-actinin-3;F-actin cross-linking protein	ACTN3	B2R8Y4;B4DZQ2;Q4JCP9;Q4VAM3;Q08043	103.29	4.2509e-21	3	1	0	0	0
IPI00032140;IPI00910487;IPI00981068;IPI00985439;IPI00978011;IPI00981668;IPI00984026;IPI00984900	47 kDa heat shock protein;Arsenic-transactivated protein 3;Cell proliferation-inducing gene 14 protein;Collagen-binding protein;Rheumatoid arthritis-related antigen RA-A47;Serpin H1;cDNA FLJ78501, highly similar to Homo sapiens serpin peptidase inhibitor, clade H (heat shock protein 47), member 1, (collagen binding protein 1) (SERPINH1), mRNA;cDNA FLJ52569, highly similar to Collagen-binding prot…	CBP1;CBP2;HSP47;PIG14;SERPINH1;SERPINH2	P50454;A8K259;B4DN87;E9PKH2;E9PPV6	46.44	5.5109e-143	11	36	30	23	16
IPI00032325;IPI00794081	Cystatin-A;Cystatin-AS;Stefin-A;cDNA FLJ76406, highly similar to Homo sapiens cystatin A (stefin A) (CSTA), mRNA;CSTA protein;Cystatin A (Stefin A);Putative uncharacterized protein CSTA	CSTA;STF1;STFA;hCG_1779987	P01040;Q6IB90;C9J0E4	11.006	4.5675e-16	5	6	5	0	1
IPI00032406	Cell cycle progression restoration gene 3 protein;DnaJ homolog subfamily A member 2;Dnj3;HIRA-interacting protein 4;Renal carcinoma antigen NY-REN-14	CPR3;DNAJA2;HIRIP4	O60884	45.745	5.5023e-06	3	3	0	0	0
IPI00910088;IPI00032516;IPI01012853;IPI00910344;IPI00219794;IPI00002552	cDNA FLJ14622 fis, clone NT2RP2000147, highly similar to Adaptor-related protein complex 1 mu-1 subunit;Leukemia T cell specific adaptor-related protein 1 mu1 subunit;Adaptor-related protein complex 1, mu 1 subunit variant;Adaptor protein complex AP-1 mu-1 subunit;Adaptor-related protein complex 1 mu-1 subunit;AP-1 complex subunit mu-1;AP-mu chain family member mu1A;Clathrin assembly protein comp…	AP1M1;CLTNM	B3KNH5;Q4TTY5;Q59EK3;Q9BXS5;B4DDG7;B4DN99;E7ENJ6	49.84	7.9354e-12	6	9	1	4	1
IPI00032533	WD repeat-containing protein 18	WDR18	Q9BV38	47.405	1.2226e-22	4	5	0	1	1
IPI00032561;IPI00026359;IPI00514062;IPI00844534	Calcium-binding protein 39;Protein Mo25;Calcium binding protein 39, isoform CRA_a;cDNA FLJ78295, highly similar to Homo sapiens calcium binding protein 39 (CAB39), mRNA;cDNA, FLJ96790, Homo sapiens MO25 protein (MO25), mRNA;Putative uncharacterized protein MO25;MO25-like protein;Antigen MLAA-34;Calcium-binding protein 39-like;Mo25-like protein;Calcium binding protein 39-like;Putative uncharacteri…	CAB39;CGI-66;MO25;hCG_34334;CAB39L;RP11-103J18.3-002;RP11-103J18.3-006	Q9Y376;A8K8L7;Q53RN7;Q7Z4X0;Q9H9S4;E9PEW4;Q5TAW7;B7ZBJ4	39.869	2.1708e-05	4	5	0	0	0
IPI00032808	Ras-related protein Rab-3D;cDNA, FLJ94098, highly similar to Homo sapiens RAB3D, member RAS oncogene family (RAB3D), mRNA	GOV;RAB16;RAB3D	O95716;B2R8W8	24.267	6.9111e-06	2	2	1	1	1
IPI00032827	Pre-mRNA branch site protein p14;SF3b 14 kDa subunit;cDNA, FLJ92174, Homo sapiens CGI-110 protein (CGI-110), mRNA;Putative uncharacterized protein P14;Splicing factor 3B, 14 kDa subunit	CGI-110;HSPC175;HT006;SF3B14;hCG_22386;P14	Q9Y3B4;Q53TM1	14.585	2.79e-55	5	4	5	0	2
IPI00032851;IPI00792095	Coatomer subunit zeta-1;Zeta-1-coat protein;Coatomer protein complex, subunit zeta 1 variant;cDNA FLJ59844, highly similar to Coatomer subunit zeta-1	CGI-120;COPZ;COPZ1;HSPC181	P61923;Q53FU3;B4DDX8	20.198	1.5645e-11	3	3	2	3	2
IPI00032872;IPI00909954;IPI00643459	28S ribosomal protein S16, mitochondrial;cDNA FLJ58442, highly similar to 28S ribosomal protein S16, mitochondrial (S16mt);Putative uncharacterized protein MRPS16	CGI-132;MRPS16;RPMS16	Q9Y3D3;B4E032;A6ND22	15.345	9.3108e-55	5	7	7	1	2
IPI00032881	28S ribosomal protein S23, mitochondrial	CGI-138;HSPC329;MRPS23	Q9Y3D9	21.77	2.4705e-51	6	9	14	8	11
IPI00032892;IPI00658186;IPI00945938;IPI00946064	Dimethylallyltranstransferase;Farnesyltranstransferase;Geranylgeranyl diphosphate synthase;Geranylgeranyl pyrophosphate synthase;Geranyltranstransferase;cDNA FLJ59463, highly similar to Geranylgeranyl pyrophosphate synthetase;Geranylgeranyl diphosphate synthase 1, isoform CRA_b;Putative uncharacterized protein GGPS1	GGPS1;hCG_19067	O95749;A8MVQ8;C9J7M1;C9J6G3	34.87	8.6611e-07	4	2	4	3	2
IPI00514550;IPI00033022;IPI00980612;IPI01015103;IPI00181352;IPI00218889;IPI00556437;IPI00444873;IPI00887273;IPI00413140;IPI00888758;IPI00816287;IPI00657691;IPI00641436;IPI00895844;IPI00221332;IPI00977141;IPI00480085;IPI01008863;IPI00914615;IPI00975639;IPI00445318;IPI01011821	cDNA FLJ40556 fis, clone THYMU2002583, highly similar to DYNAMIN 2;Dynamin-2;cDNA FLJ78533, highly similar to Homo sapiens dynamin 2 (DNM2), transcript variant 4, mRNA;cDNA FLJ56447, highly similar to Dynamin-2 (EC 3.6.5.5);Dynamin II (AA 474-866] [Homo sapiens]);Dynamin 2 isoform 4 variant	DNM2;DYN2	E9PEQ4;Q8N1K8;P50570-1;P50570;F5H4R9;A8K1B6;B4DJ53;P50570-2;Q9UPH5;Q59G96	97.965	3.9397e-74	17	45	12	19	14
IPI00941534;IPI00816201;IPI00033025;IPI01015990;IPI01009775;IPI01011635;IPI01011947;IPI00248126;IPI01019075;IPI00884240;IPI00642666;IPI01012253;IPI00978522	CDC10 protein homolog;Septin-7;cDNA FLJ75185;Predicted protein product of Nbla02942;Putative uncharacterized protein DKFZp686F17268;cDNA FLJ53636, highly similar to Septin-7;cDNA FLJ54551, highly similar to Septin-7;SEPT7 protein;Septin 7;cDNA FLJ52574, highly similar to Septin-7;CDC10 protein variant	CDC10;SEPT7;Nbla02942;DKFZp686F17268	Q16181-1;Q16181;A8K3D0;Q3LIE9;Q16181-2;A4GYY8;B4DPQ6;B4DUD6;Q3B7A3;Q8TC62;E7EPK1;E7ES33;B4DNE4;Q59EY4;F5GZE5	50.808	2.2034e-22	5	3	11	4	1
IPI00033143;IPI01013095;IPI01014198	eIF-3 p25;eIF-3 p28;Eukaryotic translation initiation factor 3 subunit 12;Eukaryotic translation initiation factor 3 subunit K;Muscle-specific gene M9 protein;PLAC-24;cDNA FLJ56725, highly similar to Eukaryotic translation initiation factor 3 subunit 12;cDNA, FLJ79243, highly similar to Eukaryotic translation initiation factor 3 subunit 12	ARG134;EIF3K;EIF3S12;HSPC029;MSTP001;PTD001	Q9UBQ5;B4DVD7;B7ZAM9	25.059	3.38e-125	7	19	12	12	12
IPI00033466;IPI00807609;IPI00941660	C-type lectin domain family 11 member A;C-type lectin superfamily member 3;Lymphocyte secreted C-type lectin;p47;Stem cell growth factor;Stem cell growth factor; lymphocyte secreted C-type lectin;Aberrant LSLCL;C-type lectin domain family 11, member A, isoform CRA_c;Putative uncharacterized protein CLEC11A	CLEC11A;CLECSF3;LSLCL;SCGF;hCG_22930	Q9Y240;Q5U0B9;A0AUH1;E7EWX5;C9JXV2	35.694	2.8642e-09	3	4	0	2	2
IPI00033494;IPI00719669;IPI00220573;IPI00220278;IPI00030929;IPI00376572;IPI00888438	MLC-2A;Myosin regulatory light chain 12B;Myosin regulatory light chain 20 kDa;Myosin regulatory light chain 2-B, smooth muscle isoform;Myosin regulatory light chain MRLC2;SHUJUN-1;MLC-2B;Myosin regulatory light chain 12A;Myosin regulatory light chain 2, nonsarcomeric;Myosin regulatory light chain MRLC3;Myosin RLC;Myosin regulatory light chain;Myosin regulatory light chain MRCL3 variant;cDNA FLJ76…	MRLC2;MYL12B;MYLC2B;MLCB;MRLC3;MYL12A;RLC;hCG_2045956;MRCL3	O14950;P19105;Q2F834;Q53HL1;Q53X45	19.779	6.0954e-67	5	6	3	3	3
IPI00984962;IPI00853009;IPI00034015;IPI00956101;IPI00218389;IPI00218388;IPI00982591;IPI01013116;IPI00984001;IPI00982054;IPI01015313;IPI00978122	50 kDa nuclear polyadenylated RNA-binding protein;Bruno-like protein 2;CUG triplet repeat RNA-binding protein 1;CUG-BP- and ETR-3-like factor 1;CUGBP Elav-like family member 1;Deadenylation factor CUG-BP;Embryo deadenylation element-binding protein homolog;RNA-binding protein BRUNOL-2;cDNA FLJ61559, highly similar to CUG triplet repeat RNA-binding protein 1	BRUNOL2;CELF1;CUGBP;CUGBP1;NAB50	Q92879-4;Q92879;Q92879-1;B4E2U5;Q92879-3;Q92879-2;E9PKU1;F5H0D8;E9PSH0;E9PQK4;F5H4Y5;E9PKA1	55.142	0.0050712	2	1	1	0	0
IPI00922223;IPI00034159;IPI00943212	cDNA FLJ54755, highly similar to Vacuolar ATP synthase subunit d (EC 3.6.3.14);32 kDa accessory protein;Vacuolar proton pump subunit d 1;V-ATPase 40 kDa accessory protein;V-ATPase AC39 subunit;V-type proton ATPase subunit d 1;cDNA, FLJ93507, highly similar to Homo sapiens ATPase, H+ transporting, lysosomal 38kDa, V0 subunit d isoform 1 (ATP6V0D1), mRNA;cDNA FLJ59090, highly similar to Vacuolar AT…	ATP6D;ATP6V0D1;VPATPD	B7Z6L9;F5GYQ1;P61421;B2R7M1;B7Z788;C6SUN6	44.659	5.028e-14	3	4	0	3	0
IPI01010281;IPI00871742;IPI00146935;IPI00555883;IPI00037283;IPI00942042;IPI00473085;IPI00910662;IPI00235412	cDNA FLJ56381, highly similar to Dynamin-1-like protein (EC 3.6.5.5);Dynamin 1-like, isoform CRA_c;Dynamin 1-like, isoform CRA_f;Dynamin 1-like, isoform CRA_a;Dynamin-like protein DYNIV-11 variant;Dnm1p/Vps1p-like protein;Dynamin family member proline-rich carboxyl-terminal domain less;Dynamin-1-like protein;Dynamin-like protein;Dynamin-like protein 4;Dynamin-like protein IV;Dynamin-related prote…	DNM1L;hCG_1810949;DLP1;DRP1	B4DYR6;D3DUW5;D3DUW6;D3DUW7;Q59GN9;O00429-6;O00429;O00429-1;O00429-2;O00429-5;O00429-3;O00429-4;Q32Q67;B4DGC9	87.991	1.5629e-08	3	1	2	0	0
IPI00037599;IPI00791184;IPI00953927;IPI00140998;IPI00005018;IPI00294870;IPI00927387	Alpha-globin transcription factor CP2;SAA3 enhancer factor;Transcription factor LSF;Transcription factor LBP-1;Upstream-binding protein 1;cDNA FLJ75097, highly similar to Homo sapiens upstream binding protein 1 (LBP-1a) (UBP1), mRNA;cDNA FLJ13216 fis, clone NT2RP4001529, highly similar to Upstream-binding protein 1;Putative uncharacterized protein UBP1	LSF;SEF;TFCP2;LBP1;UBP1	Q12800-1;Q12800;Q12800-4;Q12800-3;Q12800-2;Q9NZI7-1;Q9NZI7;A8KAN5;Q9NZI7-4;B3KN18;C9K0G2;C9JWL3	57.255	5.9118e-05	2	2	0	0	0
IPI00384265;IPI00472054;IPI00039626;IPI00719085;IPI00220935;IPI00394751;IPI00944927	Constitutive coactivator of PPAR-gamma-like protein 1;Oxidative stress-associated Src activator;Protein FAM120A	C9orf10;FAM120A;KIAA0183;OSSA	Q9NZB2-6;Q9NZB2;Q9NZB2-1;Q9NZB2-4;Q9NZB2-5;Q9NZB2-2	125.27	1.8644e-77	17	23	6	8	9
IPI00056357	Interleukin-25;Stromal cell-derived growth factor SF20;UPF0556 protein C19orf10	C19orf10;IL25	Q969H8	18.795	7.1102e-44	4	4	3	2	0
IPI00056496;IPI00383176;IPI00792833	Ras-related protein Rab-24;PP4748;RAB24, member RAS oncogene family, isoform CRA_d;Putative uncharacterized protein RAB24	RAB24;hCG_2039395	Q969Q5;D6RFW3;Q8WY67;A8MSV4	23.124	1.7836e-21	2	2	0	1	1
IPI00060031	ADP-ribosylation factor-like protein 10B;ADP-ribosylation factor-like protein 8A;Novel small G protein indispensable for equal chromosome segregation 2;cDNA, FLJ93607	ARL10B;ARL8A;GIE2	Q96BM9;B2R7U5	21.416	9.5573e-38	7	4	0	1	0
IPI00060181;IPI00552365;IPI00031091;IPI00916914	EF-hand domain-containing protein D2;Swiprosin-1;Putative uncharacterized protein EFHD2;EF-hand domain family, member D2;EF-hand domain-containing protein 1;EF-hand domain-containing protein D1;Swiprosin-2;EF hand domain family, member D1 variant;MSTP133;cDNA FLJ51583, highly similar to EF-hand domain-containing protein 1 (Swiprosin-2);Putative uncharacterized protein FLJ13612	EFHD2;SWS1;RP3-467K16.3-002;EFHD1;PP3051;SWS2;MST133;FLJ13612	Q96C19;C9JTI6;Q5JYW8;Q9BUP0;Q59EU6;Q7Z2R5;B4DEE0;E9PFH3;Q53SA2	26.697	1.0173e-15	2	3	2	1	1
IPI00060310;IPI01010014	cDNA FLJ50089, highly similar to Homo sapiens phospholipase D family, member 4 (PLD4), mRNA;cDNA FLJ56630, highly similar to Homo sapiens phospholipase D family, member 4 (PLD4), mRNA;Choline phosphatase 4;Phosphatidylcholine-hydrolyzing phospholipase D4;Phospholipase D4	C14orf175;PLD4;UNQ2488/PRO5775	B4DI07;B4DJQ6;F5H2B5;Q96BZ4	56.338	1.5692e-33	3	3	2	4	3
IPI00298612;IPI00643414;IPI00062344;IPI00910522	[3-methyl-2-oxobutanoate dehydrogenase [lipoamide]] kinase, mitochondrial;Branched-chain alpha-ketoacid dehydrogenase kinase;Branched chain ketoacid dehydrogenase kinase, isoform CRA_c;Putative uncharacterized protein BCKDK;BCKDK protein;Branched chain ketoacid dehydrogenase kinase, isoform CRA_a;cDNA FLJ60500, highly similar to 3-methyl-2-oxobutanoate dehydrogenase (lipoamide) kinase (EC2.7.11.4)	BCKDK;hCG_21145	O14874;A8MY43;Q96G95;B4DGN9;E9PF13	46.36	3.724e-16	3	3	2	2	3
IPI00069750;IPI00100716;IPI00856076;IPI00797595;IPI00855912;IPI00788826;IPI00977375;IPI00985156;IPI00983055;IPI00984498;IPI00976817	60 kDa poly(U)-binding-splicing factor;FUSE-binding protein-interacting repressor;Poly(U)-binding-splicing factor PUF60;Ro-binding protein 1;Siah-binding protein 1	FIR;PUF60;ROBPI;SIAHBP1	Q9UHX1-1;Q9UHX1;Q9UHX1-2;Q9UHX1-5;Q9UHX1-3;Q9UHX1-6;Q9UHX1-4;E9PQ56;E9PN18	59.875	3.8022e-05	3	1	0	3	0
IPI00444945;IPI00443773;IPI00845474;IPI00071059;IPI00885203;IPI00439209;IPI00885178	Apoptosis regulator BAX;Bcl-2-like protein 4;Bax protein;Bax epsilon;BCL2-associated X protein	BAX;BCL2L4	Q07812-2;Q07812;Q5ZPJ1;Q07812-1;Q07812-8;Q07812-5;O95074;Q07812-7;Q07812-4;Q8WXU1	24.22	2.1203e-193	8	27	5	13	6
IPI00072541	CSN12-like protein;PCI domain-containing protein 2	HT004;PCID2	Q5JVF3-3;Q5JVF3	43.374	1.2375e-32	6	7	0	3	3
IPI00075248;IPI00916600;IPI00794543;IPI00386621;IPI00945782;IPI00915959	Calmodulin;Calmodulin 1 (Phosphorylase kinase, delta), isoform CRA_a;Calmodulin 3 (Phosphorylase kinase, delta), isoform CRA_b;cDNA FLJ61744, highly similar to Calmodulin;cDNA FLJ75174, highly similar to Homo sapiens calmodulin 1 (phosphorylase kinase, delta), mRNA;cDNA, FLJ96792, highly similar to Homo sapiens calmodulin 2 (phosphorylase kinase, delta) (CALM2), mRNA;CALM3 protein;CALM1 protein;C…	CALM;CALM1;CALM2;CALM3;CALML2;CAM;CAM1;CAM2;CAM3;CAMB;CAMC;CAMIII;hCG_20313;hCG_21749;hCG_17033	P62158;B4DJ51;E7EMB3;A8K1M2;B2RDW0;E7ETZ0;Q9BRL5;Q96HY3	16.837	8.4038e-56	4	5	4	4	3
IPI00291764;IPI00255316;IPI00220855;IPI00081836;IPI00552873;IPI01015339;IPI00102165;IPI00026272;IPI00216456;IPI00216457;IPI00031562;IPI00339274;IPI00930144	Histone H2A type 1;Histone H2A/p;Histone H2A;Histone H2A type 1-D;Histone H2A.3;Histone H2A/g;Histone H2A.J;Histone H2A type 1-H;Histone H2A/s;Histone H2A type 1-J;Histone H2A/e;Histone H2A type 1-B/E;Histone H2A.2;Histone H2A/a;Histone H2A/m;Histone H2A type 1-C;Histone H2A/l;Histone H2A type 2-A;Histone H2A/o;Histone H2A type 3;Histone H2A type 2-C;Histone H2A/q;Histone H2A-GL101	H2AFC;H2AFD;H2AFI;H2AFN;H2AFP;HIST1H2AG;HIST1H2AI;HIST1H2AK;HIST1H2AL;HIST1H2AM;hCG_1640463;hCG_1640467;hCG_1641458;hCG_1643754;hCG_1743060;H2AFG;HIST1H2AD;H2AFJ;HIST1H2AH;hCG_1640359;H2AFE;HIST1H2AJ;H2AFA;H2AFM;HIST1H2AB;HIST1H2AE;hCG_1640984;hCG_1787383;H2AFL;HIST1H2AC;H2AFO;HIST2H2AA;HIST2H2AA3;HIST2H2AA4;HIST3H2A;H2AFQ;HIST2H2AC	P0C0S8;A4FTV9;P20671;Q9BTM1-1;Q9BTM1;Q96KK5;A3KPC7;Q99878;C9JE22;Q9BTM1-2;P04908;B2R5B3;B2R5B6;Q08AJ9;Q93077;Q6FI13;Q7L7L0;Q16777;B4E0B3	14.091	9.5504e-102	6	16	27	15	28
IPI00099311;IPI00155747;IPI00885131;IPI01013230	tRNA (adenine-N(1)-)-methyltransferase non-catalytic subunit TRM6;tRNA(m1A58)-methyltransferase subunit TRM6;cDNA FLJ51319, highly similar to tRNA (adenine-N(1)-)-methyltransferase non-catalytic subunit TRM6	CGI-09;KIAA1153;TRM6;TRMT6	Q9UJA5-1;Q9UJA5;Q9UJA5-2;Q9UJA5-3;B4DUV6	55.799	1.3178e-27	13	16	3	3	4
IPI00099986;IPI00911026;IPI01014353	Fructosamine-3-kinase-related protein;Ketosamine-3-kinase;cDNA, FLJ96419, highly similar to Homo sapiens fructosamine-3-kinase-related protein (FN3KRP), mRNA;cDNA FLJ57651, highly similar to Ketosamine-3-kinase (EC 2.7.1.-);FN3KRP protein;cDNA FLJ57707, highly similar to Ketosamine-3-kinase (EC 2.7.1.-)	FN3KRP	Q9HA64;B2RD19;B4DXG0;Q6FIG5;B4DE94;F5H309;F5H4E4	34.412	2.9243e-08	3	3	2	1	1
IPI00099996;IPI00946039	HBV pre-S2 trans-regulated protein 2;Mitochondrial ribonuclease P protein 1;Renal carcinoma antigen NY-REN-49;RNA (guanine-9-)-methyltransferase domain-containing protein 1;Putative uncharacterized protein RG9MTD1	MRPP1;RG9MTD1	Q7L0Y3;C9JVB6	47.346	7.6587e-06	2	2	0	1	0
IPI00654582;IPI00100154;IPI01014950;IPI00973828;IPI00979964;IPI00979862;IPI00167490	Toll interacting protein variant;Toll-interacting protein;cDNA, FLJ96670, Homo sapiens toll interacting protein (TOLLIP), mRNA;Toll interacting protein;Toll interacting protein, isoform CRA_a;TOLLIP protein;cDNA FLJ33531 fis, clone BRAMY2007255, highly similar to Toll-interacting protein;cDNA FLJ45180 fis, clone BRAWH3047565, highly similar to Toll-interacting protein	TOLLIP;hCG_40380	Q59FB9;Q9H0E2;Q6FIE9;E7EN89;B3KR28;E9PQ25;B3KXC6;E9PP67	38.894	2.2115e-13	3	9	5	2	2
IPI00100239;IPI00396595;IPI01009574	DORA reverse strand protein;DREV1;Methyltransferase-like protein 9;cDNA, FLJ93558, Homo sapiens DORA reverse strand protein 1 (DREV1), mRNA;PAP1	CGI-81;DREV;METTL9;PAP1	Q9H1A3-1;Q9H1A3;B2R7Q6;Q9H1A3-2;Q8TD49	36.536	1.4653e-09	2	1	0	2	1
IPI00100313;IPI00941197;IPI01019111	CSN12-like protein;PCI domain-containing protein 2;cDNA FLJ78373, highly similar to Homo sapiens PCI domain containing 2, mRNA;Putative uncharacterized protein PCID2	HT004;PCID2	Q5JVF3-4;Q5JVF3;Q5JVF3-1;A8K097;C9J439;Q5JVF3-2	52.099	2.0935e-30	6	2	0	0	0
IPI00552634;IPI00101095;IPI00395779	UPF0687 protein C20orf27;Chromosome 20 open reading frame 27	C20orf27;RP5-1009E24.6-004	Q9GZN8-2;Q9GZN8;Q9GZN8-1;E9PAL2;Q5JX82	21.645	3.856e-87	7	21	9	4	0
IPI00101106;IPI00984566;IPI00902712	COMM domain-containing protein 5;Hypertension-related calcium-regulated gene protein	COMMD5;HT002	Q9GZQ3;E9PJE4	24.67	6.3069e-70	3	3	5	2	2
IPI00101258;IPI00000181	28S ribosomal protein S24, mitochondrial;bMRP-47;Putative uncharacterized protein MRPS24	HSPC335;MRPS24	Q96EL2;A6NI76	19.015	3.819e-19	5	4	4	0	0
IPI00101652;IPI00909950;IPI00910775;IPI00910431;IPI00915946;IPI00917004;IPI00884890;IPI00916046;IPI00556507;IPI00917153;IPI00916168	Selenocysteine lyase;cDNA FLJ55776, highly similar to Homo sapiens selenocysteine lyase (SCLY), mRNA;Selenocysteine lyase, isoform CRA_a;cDNA FLJ54796, highly similar to Homo sapiens selenocysteine lyase (SCLY), mRNA;Putative uncharacterized protein SCLY;cDNA FLJ52960, highly similar to Homo sapiens selenocysteine lyase (SCLY), mRNA	SCL;SCLY;hCG_2039445	Q96I15-1;Q96I15;B4DDP9;B4DVB4;C9JNL5;E7ESG3;B4DPM5;C9JGQ3;E7ESH3	48.793	6.0192e-22	6	5	2	2	6
IPI00102069;IPI00983383;IPI00979853;IPI00982537;IPI00981251;IPI00984480	Eukaryotic translation initiation factor 3 subunit M;Fetal lung protein B5;PCI domain-containing protein 1;cDNA FLJ54904, highly similar to Homo sapiens dendritic cell protein (hfl-B5), mRNA	EIF3M;GA17;HFLB5;PCID1;PNAS-125	Q7L2H7;B4E2Q4;E9PN86	42.502	5.3971e-57	8	10	5	7	1
IPI00807625;IPI00872076;IPI00102670;IPI00647034;IPI01013798;IPI00807407	Formin-binding protein 1;Formin-binding protein 17;FNBP1 protein;Formin binding protein 1	FBP17;FNBP1;KIAA0554;RP11-409K20.4-004	Q96RU3-1;Q96RU3;B7ZL12;B7ZL13;F2Z2U3;Q96RU3-2;Q96RU3-3;E9PGQ4;Q5QP69;Q96RU3-4;B7ZL14	71.306	0.00047319	2	0	2	0	0
IPI00102864;IPI00917193	Hexokinase type II;Hexokinase-2;Muscle form hexokinase;cDNA FLJ75392, highly similar to Homo sapiens hexokinase II (HKII) mRNA;Putative uncharacterized protein HK2;Putative uncharacterized protein DKFZp686M1669;HK2;Hexokinase II	HK2;DKFZp686M1669	P52789;A8K2U2;Q53SG7;Q68E10;E9PB90;Q09LL6;Q53QX9;Q7Z7Q6	102.38	1.7545e-05	2	1	3	1	0
IPI00168388;IPI01018053;IPI00102936;IPI01015006;IPI01009487;IPI01014848;IPI00386885;IPI01010759	Signal recognition particle 68 kDa protein;cDNA FLJ54176, highly similar to Signal recognition particle 68 kDa protein;cDNA FLJ14416 fis, clone HEMBA1005202, highly similar to SIGNAL RECOGNITION PARTICLE 68 KD PROTEIN;cDNA FLJ44270 fis, clone TLIVE2008229, highly similar to SIGNAL RECOGNITION PARTICLE 68 kDa PROTEIN;cDNA FLJ11140 fis, clone PLACE1006488, highly similar to Signal recognition parti…	SRP68	Q9UHB9-1;Q9UHB9;B4DVI7;E7ETK6;Q9UHB9-2;F5H5Y3;Q96K97;B3KWY7;B3KMI9;F5H281	70.729	9.6577e-63	8	6	3	5	3
IPI00103525;IPI01014916;IPI00395775;IPI01009339	Paraspeckle component 1;Paraspeckle protein 1;cDNA FLJ57805, highly similar to Homo sapiens paraspeckle component 1 (PSPC1), transcript variant alpha, mRNA	PSP1;PSPC1	Q8WXF1-1;Q8WXF1;B4DWI8;F5H656;Q8WXF1-2	58.743	1.7601e-39	11	14	7	9	9
IPI00104050	Thyroid hormone receptor-associated protein 3;Thyroid hormone receptor-associated protein complex 150 kDa component;THRAP3 protein	THRAP3;TRAP150	Q9Y2W1;Q05D20;Q6P0P7;Q6PJV4;Q7Z5U1	108.66	1.1284e-46	4	10	5	0	0
IPI00873608;IPI00104128;IPI00940637	Signal peptidase complex SPC-18;Endopeptidase SP18;Microsomal signal peptidase 18 kDa subunit;SEC11 homolog A;SEC11-like protein 1;Signal peptidase complex catalytic subunit SEC11A;SPC18;SPC18 protein;cDNA FLJ51313, highly similar to Microsomal signal peptidase 18 kDa subunit(EC 3.4.-.-);SEC11-like 1 (S. cerevisiae), isoform CRA_d	SEC11A;SEC11L1;SPC18;SPCS4A;hCG_26624	Q7Z4Z6;P67812;Q6IAM7;B4DUL4	21.612	1.7859e-11	3	3	1	0	1
IPI00105598;IPI00790498	26S proteasome non-ATPase regulatory subunit 11;26S proteasome regulatory subunit p44.5;26S proteasome regulatory subunit RPN6;26S proteasome regulatory subunit S9;cDNA FLJ58882, highly similar to 26S proteasome non-ATPase regulatory subunit 11;Proteasome 26S non-ATPase subunit 11 variant	PSMD11	O00231;B4DTS5;Q53FT5	47.534	1.8326e-49	11	17	21	14	14
IPI00105620;IPI00296554;IPI00010317;IPI00644889	Adenovirus E3 14.7 kDa-interacting protein 1;FIP-1;Ras-related GTP-binding protein A;Ras-related GTP-binding protein B;Ras-related GTP binding B	RRAGA;RRAGB;RP11-465E19.1-005	Q7L523;Q5VZM2-2;Q5VZM2;Q5VZM2-1;Q5VZM0	36.566	2.2374e-23	6	4	2	4	2
IPI00106642	PWP1-interacting protein 8;Stromal cell-derived factor 2-like protein 1;Dihydropyrimidinase-like 2	SDF2L1;UNQ1941/PRO4424	Q9HCN8;Q86U75	67.017	1.8869e-85	8	21	15	8	6
IPI00303882;IPI00943550;IPI00106668	47 kDa mannose 6-phosphate receptor-binding protein;Cargo selection protein TIP47;Mannose-6-phosphate receptor-binding protein 1;Perilipin-3;Placental protein 17	M6PRBP1;PLIN3;TIP47	O60664-1;O60664;O60664-3;O60664-2	47.074	1.9648e-89	9	12	11	15	14
IPI00956271;IPI00152542;IPI00896496;IPI00979199;IPI00442805	DMXL2 protein;DmX-like protein 2;Rabconnectin-3;CDNA FLJ26672 fis, clone MPG03403, highly similar to Ligatin (Hepatocellular carcinoma-associated antigen 56)	DMXL2;KIAA0856	B7ZMH3;F5GWF1;Q8TDJ6;B2RTR3;E7ETA3;Q8WTV7;Q6ZP26	339.72	3.4073e-05	2	53	7	25	3
IPI00927531;IPI00152898;IPI00100559;IPI00909244;IPI00009244;IPI00646398;IPI01015114;IPI00385342	Adapter-related protein complex 1 sigma-1A subunit;Adaptor protein complex AP-1 sigma-1A subunit;AP-1 complex subunit sigma-1A;Clathrin assembly protein complex 1 sigma-1A small chain;Clathrin coat assembly protein AP19;Golgi adaptor HA1/AP1 adaptin sigma-1A subunit;HA1 19 kDa subunit;Sigma 1a subunit of AP-1 clathrin;Sigma1A-adaptin;Sigma-adaptin 1A	AP19;AP1S1;CLAPS1	P61966-1;P61966;P61966-2	22.065	1.9757e-56	5	7	5	4	2
IPI00152981;IPI00790834;IPI00910925	Acyl-CoA dehydrogenase family member 9, mitochondrial;Acyl-Coenzyme A dehydrogenase family, member 9 variant;ACAD9 protein;Acyl-Coenzyme A dehydrogenase family, member 9, isoform CRA_b;cDNA FLJ12506 fis, clone NT2RM2001700, weakly similar to ACYL-COA DEHYDROGENASE, VERY-LONG-CHAIN SPECIFIC (EC 1.3.99.-);cDNA FLJ53144, highly similar to Acyl-CoA dehydrogenase family member 9, mitochondrial (EC 1.3…	ACAD9;hCG_2022772	Q9H845;Q59FN3;Q9BUX5;Q9H9W4	68.76	1.224e-15	6	6	2	0	2
IPI00154910	Cbl-interacting protein p70;Suppressor of T-cell receptor signaling 1;Ubiquitin-associated and SH3 domain-containing protein B	KIAA1959;STS1;UBASH3B	Q8TF42	72.695	9.894e-60	8	9	0	2	3
IPI00156689;IPI00942344;IPI01010637;IPI00184402	Synaptic vesicle membrane protein VAT-1 homolog;cDNA, FLJ79487, highly similar to Synaptic vesicle membrane protein VAT-1homolog;cDNA FLJ54106, moderately similar to Synaptic vesicle membrane protein VAT-1 homolog (EC 1.-.-.-);cDNA FLJ39753 fis, clone SMINT2018343, highly similar to Synaptic vesicle membrane protein VAT-1homolog (EC 1.-.-.-)	VAT1	Q99536;B0AZP7;B4DPX4;B3KUF8	41.92	5.9229e-27	9	15	0	10	4
IPI00915400;IPI00915287;IPI00915299;IPI00384710;IPI00159072;IPI00470879;IPI00640632	Regulator of differentiation 1;ROD1 regulator of differentiation 1 (S. pombe);cDNA FLJ51619, highly similar to Regulator of differentiation 1;cDNA FLJ10823 fis, clone NT2RP4001080, highly similar to Regulator of differentiation 1	ROD1;RP11-165N19.1-001;RP11-165N19.1-003;RP11-165N19.1-004;RP11-165N19.1-005	O95758-4;O95758;B1ALY2;O95758-5;B1ALY4;O95758-3;O95758-2;B1ALY5;B3KME7;O95758-1;B1ALY6	60.417	5.0923e-87	7	3	3	3	1
IPI00161196	F-box and leucine-rich repeat protein 8;F-box protein FBL8;F-box/LRR-repeat protein 8	FBL8;FBXL8	Q96CD0	40.516	0.0033692	2	2	0	0	1
IPI00165506	38 kDa DNA polymerase delta interaction protein;Polymerase delta-interacting protein 2;cDNA FLJ52257, highly similar to Polymerase delta-interacting protein 2;Putative uncharacterized protein DKFZp586F1524	HSPC017;PDIP38;POLD4;POLDIP2;DKFZp586F1524	Q9Y2S7;B4DEM9;Q9UG21	42.033	1.3556e-91	12	17	12	6	8
IPI00165972	Adipsin;C3 convertase activator;Complement factor D;Properdin factor D;Complement factor D preproprotein;DF protein	CFD;DF;PFD	P00746;A6XNE2;Q6FHW3	27.779	2.1069e-24	7	18	13	11	7
IPI00166395;IPI01019094;IPI00645533;IPI00450347;IPI01015087;IPI01015430;IPI01010731;IPI01012798;IPI01015846;IPI01010275	Acyl-CoA synthetase family member 3, mitochondrial;ACSF3 protein	ACSF3;PSEC0197	Q4G176-1;Q4G176;Q6P2C7;F5H5A1;Q4G176-2;F5H755;F5H362;F5H3B2	64.129	1.4278e-06	4	3	1	0	1
IPI00433169;IPI00395605;IPI00647786;IPI00339379;IPI00166711	ARHGEF1 protein;Rho guanine nucleotide exchange factor (GEF) 1, isoform CRA_g;115 kDa guanine nucleotide exchange factor;Rho guanine nucleotide exchange factor 1;Sub1.5;FLJ00369 protein	ARHGEF1;hCG_22327;FLJ00369	Q6NX52;Q92888-3;Q92888;Q92888-1;Q92888-2;Q8NF33	105.85	2.7837e-70	3	3	0	0	0
IPI00964125;IPI00166865	CDGSH iron sulfur domain-containing protein 2;Endoplasmic reticulum intermembrane small protein;MitoNEET-related 1 protein;Nutrient-deprivation autophagy factor-1	CDGSH2;CISD2;ERIS;ZCD2	D6RCF4;Q8N5K1	16.074	1.4232e-19	2	1	0	2	0
IPI00760837;IPI00167572	Putative uncharacterized protein FAM98B;Protein FAM98B	FAM98B	A8MUW5;Q52LJ0	45.547	4.1697e-28	3	4	4	3	2
IPI00658155;IPI00169413;IPI00969207;IPI00983882	Putative uncharacterized protein MRPS34;28S ribosomal protein S34, mitochondrial;Mitochondrial 28S ribosomal protein S34	MRPS34	C9JJ19;P82930;A4UCR9	26.332	2.5467e-09	4	5	6	3	1
IPI00184284;IPI00170796	PEP11 homolog;Vacuolar protein sorting-associated protein 29;Vesicle protein sorting 29;Putative uncharacterized protein DKFZp667O202	DC15;DC7;MDS007;VPS29;DKFZp667O202	Q9UBQ0-2;Q9UBQ0;Q9UBQ0-1;E9RKB4;Q5JPE4	20.927	2.4802e-18	4	3	7	1	1
IPI00171117	COMM domain-containing protein 1;Protein Murr1;MURR1 variant	C2orf5;COMMD1;MURR1	Q8N668;Q53EN2	21.178	1.7924e-08	4	3	4	1	0
IPI00419249;IPI00171199	Macropain subunit C8;Multicatalytic endopeptidase complex subunit C8;Proteasome component C8;Proteasome subunit alpha type-3;Proteasome subunit alpha type	HC8;PSC8;PSMA3	P25788-1;P25788;Q6IB71;P25788-2	28.433	6.8782e-11	2	0	2	0	0
IPI00219038;IPI01013465;IPI00465070;IPI00216402;IPI00171611;IPI00477080;IPI00909530;IPI01012536;IPI00942498;IPI00455457;IPI00419884;IPI00784001	Histone H3.3;Histone H3;Histone H3.1;Histone H3/a;Histone H3/b;Histone H3/c;Histone H3/d;Histone H3/f;Histone H3/h;Histone H3/i;Histone H3/j;Histone H3/k;Histone H3/l;H3/g;Histone H3.1t;Histone H3.2;Histone H3/m;Histone H3/o;Histone H3-like	H3.3A;H3.3B;H3F3;H3F3A;H3F3B;PP781;hCG_1984517;hCG_1989319;H3FA;H3FB;H3FC;H3FD;H3FF;H3FH;H3FI;H3FJ;H3FK;H3FL;HIST1H3A;HIST1H3B;HIST1H3C;HIST1H3D;HIST1H3E;HIST1H3F;HIST1H3G;HIST1H3H;HIST1H3I;HIST1H3J;H3FT;HIST3H3;H3F2;H3FM;HIST2H3A;HIST2H3C;HIST2H3D;HIST2H3PS2;RP5-998N21.6-001	P84243;B2R4P9;B2R6Y1;P68431;Q16695;Q71DI3;B4DEB1;B4E380;A8K4Y7;Q6TXQ4;Q5TEC6;Q6NXT2;E9P281	15.328	9.2206e-10	4	6	17	5	4
IPI00171798;IPI00976971	Metastasis-associated 1-like 1;Metastasis-associated protein MTA2;p53 target protein in deacetylase complex;cDNA FLJ51637, highly similar to Metastasis-associated protein MTA2;Putative uncharacterized protein DKFZp686F2281	MTA1L1;MTA2;PID;DKFZp686F2281	O94776;Q68DB1	75.022	0.00021506	4	3	4	1	1
IPI00967027;IPI00966770;IPI00171844;IPI00966482;IPI00966084	COP9 signalosome complex subunit 4;JAB1-containing signalosome subunit 4;cDNA FLJ10286 fis, clone HEMBB1001384, highly similar to COP9 signalosome complex subunit 4;COP9 signalosome subunit 4 variant;cDNA FLJ36919 fis, clone BRACE2003987, highly similar to COP9 signalosome complex subunit 4;COP9 constitutive photomorphogenic homolog subunit 4 (Arabidopsis), isoform CRA_a	COPS4;CSN4;hCG_20211	D6RFN0;D6RAX7;Q9BT78;B3KM48;Q53FV3;B3KST5;D6RD63	49.684	5.901e-05	3	2	0	4	0
IPI00171903;IPI00383296;IPI01014861;IPI01011335	Heterogeneous nuclear ribonucleoprotein M;ORF protein;Heterogeneous nuclear ribonucleoprotein M isoform a variant;cDNA FLJ60435, highly similar to Heterogeneous nuclear ribonucleoprotein M;HNRPM protein;Putative uncharacterized protein DKFZp547H118	HNRNPM;HNRPM;NAGR1;ORF;DKFZp547H118	P52272-1;P52272;Q7KYM9;P52272-2;Q59ES8;B4DEG4;F5H7Z1;Q6P2D7;Q8TCM5	77.515	8.3557e-08	4	3	2	5	2
IPI00215901;IPI00218988;IPI00922165;IPI00218989;IPI00172460;IPI00921960	Adenylate kinase 2, mitochondrial;ATP-AMP transphosphorylase 2;cDNA FLJ55097, highly similar to Adenylate kinase isoenzyme 2, mitochondrial (EC 2.7.4.3)	ADK2;AK2	P54819-1;P54819;P54819-2;P54819-5;P54819-4;B4DLK2;E7EWH4;P54819-3	26.477	3.6629e-06	3	3	2	1	0
IPI00177509	Trafficking protein particle complex subunit 5	TRAPPC5	Q8IUR0	20.783	3.1107e-07	3	5	2	2	1
IPI00177728;IPI00165579;IPI00386314	CNDP dipeptidase 2;Cytosolic non-specific dipeptidase;Glutamate carboxypeptidase-like protein 1;Peptidase A;cDNA FLJ56358, highly similar to Cytosolic nonspecific dipeptidase;cDNA FLJ54170, highly similar to Cytosolic nonspecific dipeptidase;cDNA FLJ11121 fis, clone PLACE1006139;cDNA FLJ10400 fis, clone NT2RM4000395	CN2;CNDP2;CPGL;PEPA	Q96KP4-1;Q96KP4;B4DPF1;B4DV28;Q96KP4-2;Q9NUV1;Q9NW02	52.878	5.3826e-13	6	6	14	1	5
IPI00412497;IPI00910924;IPI00643583;IPI00178188;IPI00385120;IPI00063849	Dynein, light chain, roadblock-type 1;cDNA FLJ59194, moderately similar to Dynein light chain 2A, cytoplasmic;Bithoraxoid-like protein;Dynein light chain 2A, cytoplasmic;Dynein light chain roadblock-type 1;Dynein-associated protein Km23;Roadblock domain-containing protein 1;Dynein light chain 2B, cytoplasmic;Dynein light chain roadblock-type 2;Roadblock domain-containing protein 2;DYNLRB2 protein	DYNLRB1;RP5-914B9.1-004;BITH;DNCL2A;DNLC2A;HSPC162;ROBLD1;DNCL2B;DNLC2B;DYNLRB2;ROBLD2	B1AKR6;B4DFR2;Q9NP97-1;Q9NP97;Q8TF09;Q7Z4M1;Q9NP97-2	16.253	0.0020906	2	0	2	0	0
IPI00178440;IPI00927696;IPI00927920;IPI00926585;IPI00976714;IPI00924908	Elongation factor 1-beta;HCG19809;Similar to eukaryotic translation elongation factor 1 beta 2; eukaryotic translation elongation factor 1 beta 1	EEF1B;EEF1B2;EF1B;hCG_19809;LOC392793;tcag7.1190	P24534;A4D1M6	24.763	1.8116e-108	7	11	16	11	9
IPI00179298;IPI00643153;IPI00445401;IPI00746059;IPI01011389	ARF-binding protein 1;E3 ubiquitin-protein ligase HUWE1;HECT, UBA and WWE domain-containing protein 1;Homologous to E6AP carboxyl terminus homologous protein 9;Large structure of UREB1;Mcl-1 ubiquitin ligase E3;Upstream regulatory element-binding protein 1;cDNA FLJ59294, highly similar to HECT, UBA and WWE domain-containing protein 1 (EC 6.3.2.-);HECT, UBA and WWE domain containing 1;HUWE1 protei…	HSPC272;HUWE1;KIAA0312;KIAA1578;UREB1;RP3-339A18.4-002;RP3-339A18.4-005	Q7Z6Z7-1;Q7Z6Z7;B4DGF6;E7EVU8;E9PD66;Q7Z6Z7-3;Q7Z6Z7-2;Q5H924;Q3B7K0;Q53FW4;Q5H935	482.14	0.0016915	2	1	2	0	0
IPI00969566;IPI01015749;IPI01011412;IPI00793729;IPI00719280;IPI01015985;IPI01009501;IPI00179330;IPI01015113;IPI01011805;IPI01010419;IPI00784990;IPI01015565;IPI01014205;IPI01014596;IPI01013317;IPI00456429;IPI01018966;IPI00798155;IPI00418813;IPI00654754;IPI01010447	Ubiquitin C variant;Putative uncharacterized protein;cDNA FLJ75516, highly similar to Xenopus tropicalis ubiquitin C, mRNA;UBC protein;Ubiquitin C splice variant;cDNA FLJ32377 fis, clone SKMUS1000014, highly similar to Polyubiquitin 9;Putative uncharacterized protein DKFZp434K0435;Ubiquitin B;Ubiquitin B, isoform CRA_a;40S ribosomal protein S27a;cDNA, FLJ96793, Homo sapiens ribosomal protein S27a…	UBC;DKFZp434K0435;hCG_1998947;UBB;RPS27A;UBA80;UBCEP1;hCG_1987923;UBA52;UBCEP2;hCG_37048	P0CG48;Q59EM9;Q66K58;A8K674;F5H041;F5H7K6;Q96H31;Q5PY61;Q96C32;Q96MH4;Q9UFQ0;P0CG47;Q5U5U6;F5GXK7;F5H747;P62979;B2RDW1;Q5RKT7;F5H388;B4DV12;F5H7Y5;Q5UGI3;F5H265;F5H2Z3;F5GYU3;Q8WYN9;P62987;Q3MIH3;F5H6Q2;F5GYX6;Q49A90;F5H4D8	77.028	0.0054447	2	2	2	0	0
IPI00953576;IPI00179713;IPI00180983;IPI00743914;IPI00922068;IPI00658000;IPI00008557;IPI00930694;IPI00165467	Hepatocellular carcinoma autoantigen p62;IGF-II mRNA-binding protein 2;Insulin-like growth factor 2 mRNA-binding protein 2;VICKZ family member 2;cDNA FLJ53054, highly similar to Insulin-like growth factor 2 mRNA-binding protein 2	IGF2BP2;IMP2;VICKZ2	Q9Y6M1-4;Q9Y6M1;Q9Y6M1-2;Q9Y6M1-1;B4DKT5;Q9Y6M1-3;Q9Y6M1-5	66.785	6.3435e-14	4	8	4	1	0
IPI00183626;IPI00334175;IPI00179964;IPI00556157;IPI00413691	Polypyrimidine tract binding protein 1;Polypyrimidine tract binding protein 1, isoform CRA_c;57 kDa RNA-binding protein PPTB-1;Heterogeneous nuclear ribonucleoprotein I;Polypyrimidine tract-binding protein 1;Polypyrimidine tract-binding protein 1 isoform c variant;Polypyrimidine tract binding protein 1, isoform CRA_e;Putative uncharacterized protein PTBP1	hCG_20560;PTBP1;PTB	Q9BUQ0;P26599-2;P26599;P26599-1;Q59H49;A6NLN1	59.632	3.7368e-225	10	33	15	9	4
IPI00180675;IPI00936821;IPI00179709;IPI00218345;IPI00410402;IPI00909762;IPI00784332;IPI01018889	Alpha-tubulin 3;Tubulin alpha-1A chain;Tubulin alpha-3 chain;Tubulin B-alpha-1;Alpha-tubulin;cDNA FLJ53743, highly similar to Tubulin alpha-3 chain;Alpha-tubulin 2;Alpha-tubulin 3C/D;Tubulin alpha-2 chain;Tubulin alpha-3C/D chain;cDNA FLJ77591, highly similar to Homo sapiens tubulin, alpha 2 (TUBA2), transcript variant 1, mRNA;Tubulin, alpha 2;Tubulin, alpha 2, isoform CRA_b;Alpha-tubulin 3E;Tubu…	TUBA1A;TUBA3;TUBA2;TUBA3C;TUBA3D;hCG_19100;TUBA3E	Q71U36;Q9UQM3;B4DQK4;Q13748-1;Q13748;Q1ZYQ1;Q13748-2;Q6PEY2	50.135	0	26	6	6	6	4
IPI00182289;IPI00639942	40S ribosomal protein S29;Putative uncharacterized protein RPS29;Ribosomal protein S29	RPS29	P62273;A8MZ73	6.6767	2.3889e-56	2	3	3	3	0
IPI00914529;IPI00910727;IPI00985019;IPI00182533;IPI00816097;IPI00914543	cDNA FLJ57954, highly similar to 60S ribosomal protein L28;60S ribosomal protein L28;Ribosomal protein L28;Ribosomal protein L28 variant;Putative uncharacterized protein RPL28;Ribosomal protein L28, isoform CRA_c	RPL28;hCG_38234	E9PB24;B4DEP9;P46779;O60251;Q59F34;C9JB50	19.148	2.3658e-14	6	10	2	0	0
IPI00182757;IPI00873406;IPI00941031;IPI00982043	Deleted in breast cancer gene 1 protein;p30 DBC;Protein KIAA1967;cDNA FLJ38393 fis, clone FEBRA2007212	DBC1;KIAA1967	Q8N163-1;Q8N163;B3KTJ9;Q8N163-2;E2PSM9	102.9	1.0366e-79	12	10	12	8	9
IPI00397860;IPI00645474;IPI00182933;IPI00871858	Cytochrome b5;Microsomal cytochrome b5 type A;Cytochrome b-5 isoform 1 variant	CYB5;CYB5A	P00167-1;P00167;Q9UML1;P00167-2;Q59F44	15.33	0.00038625	2	2	1	1	0
IPI00183274;IPI00220527;IPI00556082;IPI00183530	Putative uncharacterized protein SNX1;Sorting nexin 1, isoform CRA_d;Sorting nexin-1;Sorting nexin 1 isoform a variant;cDNA FLJ46302 fis, clone TESTI4036048, highly similar to Sorting nexin 1	hCG_33348;SNX1	A6NKH4;Q13596-2;Q13596;Q59GU6;Q13596-1;Q53GY8;Q53HL9;Q6ZRJ8	53.303	3.9187e-10	4	3	0	0	0
IPI00219840;IPI00183781	Adapter-related protein complex 2 sigma subunit;Adaptor protein complex AP-2 subunit sigma;AP-2 complex subunit sigma;Clathrin assembly protein 2 small chain;Clathrin coat assembly protein AP17;Clathrin coat-associated protein AP17;HA2 17 kDa subunit;Plasma membrane adaptor AP-2 17 kDa protein;Sigma2-adaptin	AP17;AP2S1;CLAPS2	P53680-1;P53680;P53680-2	17.018	7.5836e-204	2	2	2	0	0
IPI00909064;IPI00184821;IPI00783178;IPI00909062	Bifunctional coenzyme A synthase;Dephospho-CoA kinase;Dephospho-CoA pyrophosphorylase;Dephosphocoenzyme A kinase;NBP;Pantetheine-phosphate adenylyltransferase;Phosphopantetheine adenylyltransferase;POV-2	COASY;PSEC0106	Q13057-2;Q13057;Q13057-1	65.339	2.0568e-23	7	7	7	2	1
IPI00185374;IPI00335069	26S proteasome non-ATPase regulatory subunit 12;26S proteasome regulatory subunit p55;26S proteasome regulatory subunit RPN5;cDNA FLJ33879 fis, clone CTONG2007091, highly similar to 26S proteasome non-ATPase regulatory subunit 12;Proteasome (Prosome, macropain) 26S subunit, non-ATPase, 12, isoform CRA_c;Putative uncharacterized protein PSMD12	PSMD12;hCG_1749256	O00232;A6NP15	52.904	7.3678e-14	6	5	5	4	2
IPI00185919;IPI00411690;IPI00383949;IPI00856120;IPI00855786;IPI00855812;IPI00855721;IPI00855953	La ribonucleoprotein domain family member 1;La-related protein 1;La ribonucleoprotein domain family member 1B;La ribonucleoprotein domain family member 2;La-related protein 1B;La-related protein 2	KIAA0731;LARP;LARP1;LARP1B;LARP2	Q6PKG0-1;Q6PKG0;Q6PKG0-3;Q659C4-1;Q659C4;Q659C4-2;D6RJB0;Q659C4-5;Q659C4-6;Q659C4-7	123.51	1.0232e-14	6	12	5	4	3
IPI00186290;IPI01010856;IPI00909570;IPI01018824;IPI01013244;IPI00440662;IPI00003519;IPI01012385;IPI00917777	Elongation factor 2;EEF2 protein;Similar to Elongation factor 2b;cDNA FLJ58164, highly similar to Elongation factor 2;cDNA FLJ56548, highly similar to Elongation factor 2	EEF2;EF2	P13639;Q6PK56;Q8TA90;B4DRE8;F5H370;B4DPU3;F5GZG3	95.337	2.7822e-30	15	12	0	22	3
IPI00238218;IPI00216991;IPI00216994;IPI00216993;IPI00216997;IPI00376496;IPI00952592;IPI00413167;IPI00216998;IPI00216996;IPI00413822;IPI01013497;IPI00186690;IPI00795611;IPI00384861	ARF GTPase-activating protein GIT2;Cool-interacting tyrosine-phosphorylated protein 2;G protein-coupled receptor kinase-interactor 2;GRK-interacting protein 2;cDNA FLJ56041, highly similar to ARF GTPase-activating protein GIT2;G protein-coupled receptor kinase-interactor 2 isoform 4;Putative uncharacterized protein GIT2;Putative uncharacterized protein DKFZp686G01261;cDNA FLJ58348, highly similar…	GIT2;KIAA0148;DKFZp686G01261;GIT1	Q14161-1;Q14161;Q14161-3;Q14161-5;B4E027;B5BU58;Q14161-4;Q14161-8;Q14161-10;C9JXL4;Q14161-6;Q14161-9;Q68DM7;Q14161-7;Q14161-11;F5H882;Q14161-2;B4E2E7;Q6FI58;Q9Y2X7-3;Q9Y2X7;B4DGU9;B4DMF7;Q59FC3;Q9Y2X7-1	84.542	1.755e-26	5	7	1	1	0
IPI00187143;IPI00477489	Ras-related protein Rab-4B	PP1596;RAB4B	P61018-2;P61018;P61018-1	27.506	0.00042284	2	1	0	0	0
IPI00215637;IPI00984839;IPI00293616;IPI00646152;IPI00985384;IPI00910433;IPI00909544;IPI00647597	ATP-dependent RNA helicase DDX3X;DEAD box protein 3, X-chromosomal;DEAD box, X isoform;Helicase-like protein 2;DEAD/H (Asp-Glu-Ala-Asp/His) box polypeptide 3 variant;ATP-dependent RNA helicase DDX3Y;DEAD box protein 3, Y-chromosomal;cDNA FLJ59914, highly similar to ATP-dependent RNA helicase DDX3Y (EC 3.6.1.-);cDNA FLJ53946, highly similar to ATP-dependent RNA helicase DDX3Y (EC 3.6.1.-);cDNA FLJ…	DBX;DDX3;DDX3X;DBY;DDX3Y	O00571;B5BTY4;Q59GX6;O15523;B4DK29;B4E010;B4DXX7;C9J081;B4E3E8;Q5S4N1;B4DLU5;B4E3C4;C9J8G5	73.243	2.6369e-10	2	1	0	0	0
IPI00215650;IPI00337439;IPI00939299;IPI00955983;IPI00983297	Mt-TK;Thymidine kinase 2, mitochondrial;TK2 protein;Thymidine kinase 2 isoform B;cDNA FLJ61025, highly similar to Homo sapiens thymidine kinase 2, mitochondrial (TK2), mRNA;Thymidine kinase;cDNA FLJ59880, highly similar to Thymidine kinase 2, mitochondrial (EC 2.7.1.21);cDNA FLJ56348, highly similar to Thymidine kinase 2, mitochondrial (EC 2.7.1.21);cDNA, FLJ79125, highly similar to Thymidine kin…	TK2;hCG_1640726	O00142-2;O00142;A4IF54;A5PLM0;F5GYK4;Q6I8R3;O00142-1;B4E0Z4;E5KNQ5;Q8IZR3;B4DGJ7;E9PH08;B4DIW4;B7ZAB1;B4DZK7	27.561	4.7381e-17	4	3	4	2	1
IPI00289159;IPI00215687;IPI00215685;IPI00917826	Glutaminase kidney isoform, mitochondrial;K-glutaminase;L-glutamine amidohydrolase;cDNA FLJ75476, highly similar to Homo sapiens glutaminase (GLS), mRNA;Putative uncharacterized protein GLS;cDNA FLJ10358 fis, clone NT2RM2001238, highly similar to Glutaminase kidney isoform, mitochondrial;Putative uncharacterized protein DKFZp686O15119	GLS;GLS1;KIAA0838;DKFZp686O15119	O94925-1;O94925;A8K132;Q53S89;O94925-3;B3KM58;Q53RX0;Q53TX0;Q68D38;O94925-2	73.46	9.2281e-05	3	2	2	1	1
IPI00215719;IPI00908950	60S ribosomal protein L18;Ribosomal protein L18	RPL18	Q07020;Q0QEW2;B4DDY5;E7EW92	21.634	3.9197e-83	4	5	2	4	3
IPI00215777;IPI00022202	Phosphate carrier protein, mitochondrial;Phosphate transport protein;Solute carrier family 25 member 3;cDNA, FLJ96465, highly similar to Homo sapiens solute carrier family 25 (mitochondrial carrier;phosphate carrier), member 3 (SLC25A3), nuclear gene encodingmitochondrial protein, transcript variant 1b, mRNA;Solute carrier family 25 member 3 isoform b variant;Putative uncharacterized protein DKFZ…	OK/SW-cl.48;PHC;SLC25A3;DKFZp686J11229	Q00325-2;Q00325;B2RE88;Q53HC3;Q6MZF9;Q8NCF7;Q00325-1	39.958	6.7633e-16	6	6	4	4	5
IPI00215780	40S ribosomal protein S19;cDNA, FLJ92047, Homo sapiens ribosomal protein S19 (RPS19), mRNA;Ribosomal protein S19, isoform CRA_a;Ribosomal protein S19	RPS19;hCG_1995572	P39019;B0ZBD0;Q8WVX7	16.06	9.5029e-228	15	59	13	13	9
IPI00215914;IPI00215917;IPI01015420;IPI00930263;IPI00910783;IPI00797941;IPI01012488	ADP-ribosylation factor 1;ADP-ribosylation factor 3;cDNA FLJ61099, highly similar to ADP-ribosylation factor 1;cDNA FLJ51902, highly similar to ADP-ribosylation factor 1;cDNA FLJ51215, highly similar to ADP-ribosylation factor 1;cDNA FLJ57770, moderately similar to ADP-ribosylation factor 3;cDNA, FLJ79427, highly similar to ADP-ribosylation factor 3	ARF1;ARF3	P84077;P61204;F5H423;B4DEB9;B4DN70;F5H3A6;B4DJC8;F5H0C7;B4E190;B7ZB63	20.697	6.7867e-233	13	70	25	35	10
IPI00215918;IPI00792330;IPI00946929;IPI00947463;IPI00944969;IPI01011566;IPI01012104	ADP-ribosylation factor 4;Putative uncharacterized protein ARF4	ARF2;ARF4	P18085;C9JPM4;C9JAK5	20.511	3.6603e-196	11	15	6	6	2
IPI00215919;IPI00909515;IPI00853337	ADP-ribosylation factor 5;ADP-ribosylation factor 5, isoform CRA_a;cDNA, FLJ92389, Homo sapiens ADP-ribosylation factor 5 (ARF5), mRNA;cDNA FLJ51495, highly similar to ADP-ribosylation factor 5;Putative uncharacterized protein ARF5	ARF5;hCG_32325;tcag7.6	P84085;A4D0Z3;B4DLJ3;C9J1Z8	20.529	2.8431e-140	13	12	2	1	0
IPI00215920	ADP-ribosylation factor 6;ARF6 protein;cDNA, FLJ94403, Homo sapiens ADP-ribosylation factor 6 (ARF6), mRNA	ARF6;hCG_2013574	P62330;Q5U025;Q6FGZ2;Q6FH17	20.082	6.0679e-49	4	16	1	1	1
IPI00215965;IPI00760620;IPI00465365;IPI00644968;IPI00797148;IPI00909288;IPI00908994;IPI00879501	Helix-destabilizing protein;Heterogeneous nuclear ribonucleoprotein A1;hnRNP core protein A1;Single-strand RNA-binding protein;HNRPA1 protein;Putative uncharacterized protein;cDNA FLJ51586, moderately similar to Heterogeneous nuclear ribonucleoprotein A1;cDNA FLJ51587, highly similar to Heterogeneous nuclear ribonucleoprotein A1;Heterogeneous nuclear ribonucleoprotein A1-like 2;hnRNP core protein…	HNRNPA1;HNRPA1;HNRNPA1L;HNRNPA1L2	P09651-1;P09651;P09651-2;Q0VAC0;Q3MI39;Q6IPF2;Q9BSM5;P09651-3;B4E0B5;B4DP35;Q32P51	38.746	0.0047443	2	4	0	0	0
IPI00215966	Ribonuclease P protein subunit p14	RPP14	O95059	13.693	3.3097e-11	3	3	1	0	0
IPI00216008;IPI00853547;IPI00289800;IPI00884082;IPI00645745;IPI00642620	Glucose-6-phosphate 1-dehydrogenase;Glucose-6-phosphate dehydrogenase	G6PD	P11413-2;P11413;P11413-3;A8K8D9;P11413-1;Q0PHS4;Q2Q9B7;Q2Q9H2;Q2VF42;B4DYA7;E7EUI8;E9PDV8;E7EM57;Q0PHS1	63.826	0.0016056	3	0	6	0	0
IPI00216026;IPI00455531;IPI00917420;IPI00902560;IPI00024145;IPI01010050;IPI00647902;IPI00647442;IPI00844015	Outer mitochondrial membrane protein porin 2;Voltage-dependent anion-selective channel protein 2;cDNA FLJ60120, highly similar to Voltage-dependent anion-selective channel protein 2;cDNA, FLJ78818, highly similar to Voltage-dependent anion-selective channel protein 2;Voltage-dependent anion channel 2	VDAC2;RP11-375G3.1-010;RP11-375G3.1-005	P45880-3;P45880;P45880-1;P45880-2;B4DKM5;Q5JSD1;Q5JSD2	31.566	2.873e-29	8	7	3	11	6
IPI00550119;IPI00941331;IPI00644857;IPI00744597;IPI00216139;IPI00376992;IPI00978128;IPI01011087	cDNA FLJ58821, highly similar to Septin-6;Septin 6 isoform E;Septin-6;Septin 6;Septin 6, isoform CRA_b;cDNA FLJ77872, highly similar to Homo sapiens SEPTIN6 type V (SEPTIN6) mRNA;Septin 6, isoform CRA_e;cDNA FLJ58747, highly similar to Septin-6;Septin 6, isoform CRA_d;cDNA FLJ59732, highly similar to Septin-6;cDNA FLJ59646, highly similar to Septin-6	KIAA0128;SEP2;SEPT6;hCG_23191;RP5-876A24.2-002;RP5-876A24.2-004;RP5-876A24.2-003	B4DZW0;E7ETH8;F5H1J5;Q6B514;Q14141-1;Q14141;B1AMS2;Q14141-4;Q548C9;Q6NT82;Q14141-2;Q541S4;B4DPT4;Q14141-3;B4E049	52.183	0.0016954	2	0	2	0	0
IPI00216298;IPI00552768	ATL-derived factor;Surface-associated sulphydryl protein;Thioredoxin;Thioredoxin, isoform CRA_b;Thioredoxin delta 3	TRDX;TRX;TRX1;TXN;hCG_28763;RP11-427L11.1-002;TXN delta 3	P10599;B1ALW1;O60744	11.737	8.8218e-10	2	0	4	0	0
IPI00216308;IPI00847300;IPI00790304;IPI00910830	Outer mitochondrial membrane protein porin 1;Plasmalemmal porin;Porin 31HL;Porin 31HM;Voltage-dependent anion-selective channel protein 1;cDNA FLJ38670 fis, clone HSYRA2000190, highly similar to Voltage-dependent anion-selective channel protein 1;Putative uncharacterized protein VDAC1;cDNA FLJ57715, highly similar to Voltage-dependent anion-selective channel protein 1	VDAC;VDAC1	P21796;B3KTS5;C9JI87;B4DEI3;E7ER14	30.772	1.383e-105	11	18	5	23	8
IPI00216318;IPI00759832;IPI00640721;IPI00645801	14-3-3 protein beta/alpha;14-3-3 protein beta/alpha, N-terminally processed;Protein 1054;Protein kinase C inhibitor protein 1	YWHAB	P31946-1;P31946;B5BU24;P31946-2	28.082	1.92e-26	7	6	0	1	0
IPI00216587;IPI00645201	40S ribosomal protein S8;Ribosomal protein S8;Similar to ribosomal protein S8	OK/SW-cl.83;RPS8;hCG_2031852;RP11-269F19.3-001;RP11-269F19.3-003	P62241;Q5JR94;Q5JR95;Q9BS10	24.205	5.2222e-130	10	25	11	19	6
IPI00216691;CON__P02584	Profilin I;Profilin-1;Profilin	PFN1;hCG_32691	P07737;Q53Y44	15.054	1.0053e-52	7	12	5	0	2
IPI00397834;IPI00216699;IPI01012119;IPI01012462;IPI01009305	Fermitin family homolog 3;Kindlin-3;MIG2-like protein;Unc-112-related protein 2	FERMT3;KIND3;MIG2B;URP2	Q86UX7-1;Q86UX7;Q86UX7-2;F5H1C6	75.952	0	23	51	25	36	23
IPI00216811	Carabin;TBC1 domain family member 10C	TBC1D10C	Q8IV04	49.712	2.7671e-23	3	5	0	0	0
IPI00216951;IPI01009538;IPI00917783;IPI00917492;IPI00917920;IPI00917399;IPI00917615	Aspartate--tRNA ligase;Aspartyl-tRNA synthetase, cytoplasmic;Cell proliferation-inducing gene 40 protein;Aspartyl-tRNA synthetase, isoform CRA_b;Putative uncharacterized protein DARS;Putative uncharacterized protein DKFZp781B11202	DARS;PIG40;hCG_25752;DKFZp781B11202	P14868;D3DP78;Q53R85;Q53T60;Q68CR9	57.136	1.8824e-171	22	28	77	24	18
IPI00216952;IPI00021405;IPI00644087;IPI00216953;IPI00655812;IPI01018077;IPI00514817;IPI00910241;IPI00514320;IPI00514204;IPI00965567;IPI00009771	70 kDa lamin;Lamin-A/C;Renal carcinoma antigen NY-REN-32;Lamin A/C transcript variant 1;LMNA protein;Lamin A/C;Progerin;Rhabdomyosarcoma antigen MU-RMS-40.12;cDNA FLJ55771, highly similar to Lamin-A/C;cDNA FLJ56081, highly similar to Lamin-A/C	LMN1;LMNA;RP11-54H19.1-004;RP11-54H19.1-006;RP11-54H19.1-007;RP11-54H19.1-003	P02545-2;P02545;Q5I6Y5;Q8N519;P02545-1;Q5I6Y4;Q5I6Y6;Q6UYC3;P02545-3;Q3BDU5;Q5TCI9;B4DFR3;Q5TCI8;B4DI32;E7EUI9;D6RAQ3;Q5TCJ4	65.134	0	32	99	73	35	61
IPI00217030;IPI00646114;IPI00945801	40S ribosomal protein S4, X isoform;SCR10;Single copy abundant mRNA protein;cDNA FLJ40595 fis, clone THYMU2010705, highly similar to 40S RIBOSOMAL PROTEIN S4, X ISOFORM;cDNA, FLJ92004, Homo sapiens ribosomal protein S4, X-linked (RPS4X), mRNA;Ribosomal protein S4, X-linked, isoform CRA_c;Ribosomal protein S4, X-linked X isoform variant;RPS4X protein;Putative uncharacterized protein RPS4X;cDNA FLJ…	CCG2;RPS4;RPS4X;SCAR;hCG_18634	P62701;B2R491;Q53HV1;Q96IR1;A6NH36;B7Z1M6	29.597	2.5592e-269	24	138	83	69	40
IPI00464979;IPI00217232;IPI01013225;IPI01013597;IPI00514217	ATP-specific succinyl-CoA synthetase subunit beta;Renal carcinoma antigen NY-REN-39;Succinyl-CoA ligase [ADP-forming] subunit beta, mitochondrial;Succinyl-CoA synthetase beta-A chain;Putative uncharacterized protein DKFZp686D0880;cDNA FLJ53646, highly similar to Succinyl-CoA ligase (ADP-forming) beta-chain, mitochondrial (EC 6.2.1.5);cDNA FLJ54097, highly similar to Succinyl-CoA ligase (ADP-formi…	SUCLA2;DKFZp686D0880;hCG_30751;DKFZp564P2062;RP11-528D24.2-010	Q9P2R7-1;Q9P2R7;E5KS55;E5KS60;Q6N0B1;Q9P2R7-2;B4DRV2;B4DY87;B7ZAF6;F5GXC8;Q7Z503;B7Z9S6;F5H5G8;F5H5Q7;Q9Y4T0;Q5T9Q5	50.317	1.9808e-05	2	1	0	3	1
IPI00217519;IPI00927712	Ras-related protein Ral-A	RAL;RALA	P11233	23.567	1.2564e-07	3	1	1	1	1
IPI00217911;IPI00396292	Nucleoside diphosphate-linked moiety X motif 18;Nudix (Nucleoside diphosphate linked moiety X)-type motif 18;Putative uncharacterized protein NUDT18	NUDT18;hCG_23801	Q6ZVK8-1;Q6ZVK8;E5RJJ3;Q6ZVK8-2;C9JXU8	58.663	5.3618e-06	2	1	0	1	2
IPI00947127;IPI00217966;IPI00607708;IPI00908791;IPI00952964;IPI00939286;IPI00910754;IPI01012528;IPI01013456;IPI01011334;IPI01010632;IPI01015723;IPI01014582;IPI01014829;IPI01013874;IPI01014404;IPI01010154;IPI00016768;IPI00148061;IPI00554498;IPI01012697;IPI01015912;IPI01013638;IPI01015418	L-lactate dehydrogenase;Cell proliferation-inducing gene 19 protein;LDH muscle subunit;L-lactate dehydrogenase A chain;Renal carcinoma antigen NY-REN-59;cDNA FLJ52549, highly similar to L-lactate dehydrogenase A chain (EC 1.1.1.27);Putative uncharacterized protein LDHA	LDHA;PIG19;hCG_96677	B7Z5E3;P00338-1;P00338;P00338-2;B4DJI1;E9PH51;F5H308;A8MXQ4;D3YTI4;B4DKQ2;F5GXY2;F5GYU2	39.837	7.4762e-169	21	52	89	40	41
IPI00217975;IPI00790831;IPI00984399	Lamin-B1;cDNA FLJ50934, highly similar to Lamin-B1;LMNB1 protein	LMN2;LMNB;LMNB1	P20700;B4DZT3;E9PBF6;Q6DC98	66.408	2.0509e-08	5	2	5	0	2
IPI01009955;IPI00218200;IPI00642984;IPI00641554;IPI00639976;IPI00646739;IPI00640444	B-cell receptor-associated protein 31, isoform CRA_b;cDNA FLJ33051 fis, clone TRACH1000063, highly similar to B-cell receptor-associated protein 31;cDNA FLJ43643 fis, clone STOMA2008546, highly similar to B-cell receptor-associated protein 31;B-cell receptor-associated protein 31 variant;6C6-AG tumor-associated antigen;B-cell receptor-associated protein 31;p28;Protein CDM;Putative uncharacterized…	BCAP31;hCG_2004982;BAP31;DXS1357E	B3KQ79;Q53G72;Q53HT6;P51572;C9J0M4;C9JQ75;C9JSP1;C9JMD7	34.752	5.8025e-26	6	16	7	6	1
IPI00794900;IPI00218342	cDNA FLJ56016, highly similar to C-1-tetrahydrofolate synthase, cytoplasmic;C-1-tetrahydrofolate synthase, cytoplasmic;Formyltetrahydrofolate synthetase;Methenyltetrahydrofolate cyclohydrolase;Methylenetetrahydrofolate dehydrogenase	MTHFC;MTHFD;MTHFD1	B7Z809;F5H2F4;P11586	110.5	2.4429e-128	24	30	36	15	24
IPI00218343;IPI00387144;IPI00166768	Alpha-tubulin 6;Tubulin alpha-1C chain;Tubulin alpha-6 chain;cDNA FLJ55956, highly similar to Tubulin alpha-6 chain;Tubulin alpha 6 variant;TUBA1C protein	TUBA1C;TUBA6	Q9BQE3;B7Z1K5;F5H5D3;Q53GA7;E9PGK3;Q8N532	49.895	0	25	4	1	2	0
IPI00218374;IPI00021088;IPI00442307;IPI00657651;IPI00978762;IPI00941722;IPI00641902;IPI00647716;IPI00640445;IPI00944894;IPI00947028;IPI00642368	K(+) channel subunit beta-2;Kv-beta-2;Voltage-gated potassium channel subunit beta-2;cDNA, FLJ93315, highly similar to Homo sapiens potassium voltage-gated channel, shaker-related subfamily, beta member 2 (KCNAB2), transcript variant 2, mRNA;KCNAB2 protein;cDNA FLJ77679, highly similar to Homo sapiens potassium voltage-gated channel, shaker-related subfamily, beta member 2 (KCNAB2), transcript va…	KCNA2B;KCNAB2;KCNK2;RP1-233K16.1-007;RP1-233K16.1-010	Q13303-2;Q13303;B2R776;Q6FG22;Q6FG44;Q13303-1;A8K1X9;B0AZM0;B2R615;Q13303-3;Q2YD85;B0AZR7;Q5TG80;Q5TG81	39.287	3.976e-86	16	34	17	20	16
IPI00218568	4-alpha-hydroxy-tetrahydropterin dehydratase;Dimerization cofactor of hepatocyte nuclear factor 1-alpha;Phenylalanine hydroxylase-stimulating protein;Pterin carbinolamine dehydratase;Pterin-4-alpha-carbinolamine dehydratase;PCBD protein;4a-carbinolamine dehydratase	DCOH;PCBD;PCBD1	P61457;Q6FGB3;Q6LEE0;Q6LEE1;Q6LEE2	11.999	0	4	3	4	3	0
IPI00396552;IPI00218604;IPI00941721;IPI00183046;IPI01009534;IPI01014461;IPI01010823;IPI01009928;IPI01013987;IPI01014929;IPI01010249;IPI01013529	Hematopoietic cell protein-tyrosine phosphatase;Protein-tyrosine phosphatase 1C;Protein-tyrosine phosphatase SHP-1;SH-PTP1;Tyrosine-protein phosphatase non-receptor type 6;Protein tyrosine phosphatase, non-receptor type 6 isoform 1 variant;cDNA, FLJ93911, Homo sapiens protein tyrosine phosphatase, non-receptor type 6 (PTPN6), transcript variant 2, mRNA;Protein tyrosine phosphatase, non-receptor t…	HCP;PTP1C;PTPN6;hCG_25941	P29350-3;P29350;Q53EL0;Q53XS4;P29350-1;B4DTD7;Q9UK67;P29350-2;B4DPS0	67.718	1.3615e-45	9	12	7	7	1
IPI00218606;IPI00966986;IPI00983798;IPI00968307;IPI00966370;IPI00965062	40S ribosomal protein S23;cDNA FLJ77921, highly similar to Homo sapiens ribosomal protein S23 (RPS23), mRNA;cDNA, FLJ92033, Homo sapiens ribosomal protein S23 (RPS23), mRNA;Ribosomal protein S23, isoform CRA_a	RPS23;hCG_38189	P62266;A8K517;D6RD47	15.807	5.9637e-18	5	2	8	10	1
IPI00218895;IPI00983669;IPI00984784;IPI00977348	DNA-directed RNA polymerase II subunit G;DNA-directed RNA polymerase II subunit RPB7;RNA polymerase II 19 kDa subunit	POLR2G;RPB7	P62487;E9PKH3;E9PIU7	19.294	1.1574e-05	2	2	0	1	0
IPI00218918;IPI00549413;IPI00643231;IPI00908577	Annexin A1;Annexin I;Annexin-1;Calpactin II;Calpactin-2;Chromobindin-9;Lipocortin I;p35;Phospholipase A2 inhibitory protein;ANXA1 protein;Annexin A1, isoform CRA_a	ANX1;ANXA1;LPC1;hCG_17305;RP11-71A24.1-002;RP11-71A24.1-004;RP11-71A24.1-006	P04083;B5BU38;Q05BR2;Q5TZZ9;Q5T3N1;Q5T3N0	38.714	7.1294e-33	7	7	3	4	2
IPI00219018;IPI00795257;IPI00789134;CON__P10096;IPI00795622;IPI00022430	Glyceraldehyde-3-phosphate dehydrogenase;Glyceraldehyde 3-phosphate dehydrogenase	CDABP0047;GAPD;GAPDH;OK/SW-cl.12	P04406;Q0QET7;Q2TSD0;E7EUT4;A4UCT1;E7EPW1;E7EUT5;Q16768;Q5ZEY3	36.053	2.6053e-176	13	63	161	21	29
IPI00219034;IPI01011998	Complex I-19kD;Complex I-PGIV;NADH dehydrogenase [ubiquinone] 1 alpha subcomplex subunit 8;NADH-ubiquinone oxidoreductase 19 kDa subunit;cDNA, FLJ94833, Homo sapiens NADH dehydrogenase (ubiquinone) 1 alpha subcomplex, 8, 19kDa (NDUFA8), mRNA;NADH dehydrogenase (Ubiquinone) 1 alpha subcomplex, 8, 19kDa;cDNA FLJ52138, highly similar to NADH dehydrogenase (ubiquinone) 1 alpha subcomplex subunit 8 (E…	NDUFA8;hCG_29045;RP11-456D21.1-001	P51970;B1AM93;B7Z768;F5H7V7	20.105	0.00076482	2	2	0	0	0
IPI00219037;IPI00045109;IPI00216730	Histone H2A.x;Histone H2A type 1-A;Histone H2A/r;Histone H2A type 2-B	H2AFX;H2AX;H2AFR;HIST1H2AA;HIST2H2AB	P16104;Q96QV6;Q8IUE6	15.144	7.8332e-35	5	2	0	0	0
IPI00395510;IPI00219344;IPI00219103;IPI00555920;IPI00974524;IPI00470800;IPI00980274;IPI00980991;IPI00984934;IPI00977917;IPI00983940;IPI00975511;IPI00977821;IPI00894533;IPI00981966;IPI00976193;IPI00984958;IPI00982684;IPI00976188	Neurocalcin-delta;cDNA FLJ30511 fis, clone BRAWH2000636, highly similar to NEUROCALCIN DELTA;cDNA FLJ39196 fis, clone OCBBF2005066, highly similar to NEUROCALCIN DELTA;cDNA, FLJ95342, highly similar to Homo sapiens neurocalcin delta (NCALD), mRNA;Neurocalcin delta, isoform CRA_a;Calcium-binding protein BDR-1;Hippocalcin-like protein 1;HLP2;Visinin-like protein 3;BDP-1 protein;cDNA FLJ78291, highl…	NCALD;hCG_16241;BDR1;HPCAL1;hCG_23828;BDR2;HPCA;DKFZp781K1922	P61601;B2RB70;P37235;O75544;Q6FGY1;P84074;Q5U068;Q59GU4;E5RGA9;E9PC71;Q68CP5	22.245	2.9987e-07	3	5	1	2	1
IPI00219153	60S ribosomal protein L22;EBER-associated protein;Epstein-Barr virus small RNA-associated protein;Heparin-binding protein HBp15;Ribosomal protein L22	RPL22	P35268;Q7Z4W8;Q8WYP0;Q9BYF5	14.787	1.8203e-13	3	4	1	2	0
IPI00219156;IPI00983316;IPI00794121;IPI00794745;IPI00790695	60S ribosomal protein L30	RPL30	P62888;E5RI99;E5RJH3	12.784	2.9401e-33	4	4	4	1	2
IPI00219217;IPI00788938;IPI00789173;IPI01011090;IPI00556477	LDH heart subunit;L-lactate dehydrogenase B chain;Renal carcinoma antigen NY-REN-46;L-lactate dehydrogenase;Putative uncharacterized protein LDHB	LDHB;hCG_24788	P07195;Q5U077;A8MW50;C9J7H8	36.638	5.8889e-149	18	30	42	21	18
IPI00219219;IPI00880148	14 kDa laminin-binding protein;14 kDa lectin;Beta-galactoside-binding lectin L-14-I;Galaptin;Galectin-1;HBL;HPL;Lactose-binding lectin 1;Lectin galactoside-binding soluble 1;Putative MAPK-activating protein PM12;S-Lac lectin 1;HL14 protein	LGALS1;HL14	P09382;Q15954	14.716	3.1784e-124	4	9	0	0	1
IPI00926491;IPI00219291;IPI00220300;IPI01010811;IPI01013118;IPI00456013;IPI00940545;IPI00719814	cDNA FLJ56092, highly similar to Pentatricopeptide repeat protein 1;Pentatricopeptide repeat domain 1;Putative uncharacterized protein ATP5J2;ATP synthase subunit f, mitochondrial;ATP synthase, H+ transporting, mitochondrial F0 complex, subunit f isoform 2a variant;ATP synthase, H+ transporting, mitochondrial F0 complex, subunit f, isoform 2;ATP synthase, H+ transporting, mitochondrial F0 complex…	PTCD1;ATP5J2;ATP5JL;hCG_2023419;tcag7.652	B4DJ38;Q3ZB84;C9JU26;P56134-1;P56134;Q53FE1;Q6IBB3;F5H4H2;P56134-2;A6ND55;C9JJT5;C9J8H9	84.109	6.7102e-26	2	2	1	0	0
IPI00418313;IPI00298788;IPI00414335;IPI00556173;IPI00298789;IPI01018179;IPI00219330;IPI01012962;IPI01012597;IPI00169430;IPI00413860	Double-stranded RNA-binding protein 76;Interleukin enhancer-binding factor 3;M-phase phosphoprotein 4;Nuclear factor associated with dsRNA;Nuclear factor of activated T-cells 90 kDa;Translational control protein 80;Putative uncharacterized protein ILF3;cDNA FLJ77456, highly similar to Homo sapiens interleukin enhancer binding factor 3, 90kDa (ILF3), transcript variant 2, mRNA;cDNA FLJ58050, highl…	DRBF;ILF3;MPHOSPH4;NF90	F4ZW65;F4ZW66;Q12906-1;Q12906;Q12906-3;C9JFV5;Q12906-6;A8K590;F4ZW64;Q12906-2;Q12906-4;Q12906-5;B4DDF3;B4DFG4;F5GY81	95.807	1.7146e-57	7	18	16	6	6
IPI00219649;IPI00219352;IPI01012205;IPI01013547	Beta-thionase;Cystathionine beta-synthase;Serine sulfhydrase;cDNA FLJ53863, highly similar to Cystathionine beta-synthase (EC 4.2.1.22);cDNA FLJ53928, highly similar to Cystathionine beta-synthase (EC 4.2.1.22);Putative uncharacterized protein DKFZp727E011;Putative uncharacterized protein	CBS;DKFZp727E011	P35520-2;P35520;P35520-1;B7Z2D6;B7Z6W5;Q9NTF0;F5H2U1;Q3LR94;Q96EH7	61.862	0.00030501	2	1	0	0	2
IPI00219604;IPI00797850;IPI00003783;IPI00419792;IPI00795187	Dual specificity mitogen-activated protein kinase kinase 1;ERK activator kinase 1;MAPK/ERK kinase 1;cDNA FLJ76051, highly similar to Homo sapiens mitogen-activated protein kinase kinase 1 (MAP2K1), mRNA;Mitogen-activated protein kinase kinase 1;Mitogen-activated protein kinase kinase 1, isoform CRA_a;cDNA FLJ58770, highly similar to Dual specificity mitogen-activated protein kinase kinase 1 (EC 2…	MAP2K1;MEK1;PRKMK1;hCG_24510;MAP2K2;MEK2;MKK2;PRKMK2;DKFZp686L02273;hCG_23544	Q02750-1;Q02750;A4QPA9;B4DFY5;Q02750-2;P36507;Q7Z370;B3KS97	43.439	0.00013191	2	2	0	0	0
IPI00219616;IPI01018264;IPI00552495;IPI00643000	Phosphoribosyl pyrophosphate synthase I;PPRibP;Ribose-phosphate pyrophosphokinase 1;Ribose-phosphate pyrophosphokinase;Phosphoribosyl pyrophosphate synthetase 1;cDNA, FLJ79366, highly similar to Ribose-phosphate pyrophosphokinase I (EC 2.7.6.1)	PRPS1;RP11-540N4.1-003	P60891;B2R6T7;Q53FW2;B1ALA9;B4DNL6;B7ZB02	34.834	8.129e-87	13	22	21	15	15
IPI00718888;IPI00219617;IPI00642461;IPI00947213;IPI00947377;IPI00947401	Phosphoribosyl pyrophosphate synthase II;PPRibP;Ribose-phosphate pyrophosphokinase 2;Ribose-phosphate pyrophosphokinase	PRPS2	P11908-2;P11908;P11908-1;B2R860	35.054	1.5465e-90	11	6	6	4	3
IPI00219622;IPI00927830;IPI01009356	Macropain subunit C3;Multicatalytic endopeptidase complex subunit C3;Proteasome component C3;Proteasome subunit alpha type-2;Proteasome subunit alpha type;Putative uncharacterized protein PSMA2;Proteasome (Prosome, macropain) subunit, alpha type, 2, isoform CRA_a;Putative uncharacterized protein DKFZp686D09174	HC3;PSC3;PSMA2;DKFZp686D09174;hCG_19883	P25787;Q53GF5;C9JCK5;Q6MZI6	25.898	4.1246e-07	2	3	2	1	0
IPI00219673;IPI00440703;IPI00917714;IPI00917331;IPI00909432;IPI00917580	Glutathione S-transferase kappa 1;Glutathione S-transferase subunit 13;GST 13-13;GST class-kappa;GSTK1-1;GSTK1 protein;cDNA FLJ78056;Glutathione S-transferase kappa 1, isoform CRA_d;LOC51064 protein;cDNA FLJ37944 fis, clone CTONG2008720, highly similar to Glutathione S-transferase kappa 1 (EC 2.5.1.18);Putative uncharacterized protein GSTK1	GSTK1;HDCMD47P;hCG_20682;LOC51064;tcag7.883	Q9Y2Q3-1;Q9Y2Q3;Q2NLC8;Q6FII1;Q9Y2Q3-2;Q9Y2Q3-3;B3KTA6;E9PFN5;Q9Y2Q3-4;C9JNT3	25.497	0	13	70	69	33	34
IPI00219677;IPI00789397;IPI00984807;IPI00982485;IPI00791500;IPI00792937;IPI00979763;IPI00978525	Phosphodeoxyriboaldolase;Putative deoxyribose-phosphate aldolase	CGI-26;DERA	Q9Y315;E9PPM8	35.23	7.7581e-101	15	17	17	15	11
IPI00219678	Eukaryotic translation initiation factor 2 subunit 1;Eukaryotic translation initiation factor 2 subunit alpha;cDNA, FLJ92791, Homo sapiens eukaryotic translation initiation factor 2, subunit 1 alpha, 35kDa (EIF2S1), mRNA;Eukaryotic translation initiation factor 2, subunit 1 alpha, 35kDa, isoform CRA_a;Full-length cDNA clone CS0DL010YH08 of B cells (Ramos cell line) of Homo sapiens (human)	EIF2A;EIF2S1;hCG_21909	P05198;Q53XC0	36.112	1.2868e-09	6	1	0	7	0
IPI00219729;IPI00945233;IPI00797802	Mitochondrial 2-oxoglutarate/malate carrier protein;Solute carrier family 25 member 11;cDNA FLJ76014, highly similar to Homo sapiens solute carrier family 25 (mitochondrial carrier; oxoglutarate carrier), member 11 (SLC25A11), mRNA;SLC25A11 protein;Solute carrier family 25 (Mitochondrial carrier; oxoglutarate carrier), member 11, isoform CRA_b	SLC20A4;SLC25A11;hCG_32694	Q02978;Q6IBH0;F5GY65	34.061	4.9185e-10	3	4	2	3	2
IPI00219757;IPI00793319	Glutathione S-transferase P;GST class-pi;GSTP1-1;Glutathione S-transferase pi;Putative uncharacterized protein GSTP1	FAEES3;GST3;GSTP1	P09211;C7DJS1;C7DJS2;A8MX94;B2C310	23.356	3.9614e-26	2	3	0	0	0
IPI00219894	40S ribosomal protein S4, Y isoform 2	RPS4Y2;RPS4Y2P	Q8TD47	29.295	9.2041e-48	13	3	1	1	1
IPI00220150;IPI01011396;IPI00335068;IPI00844297;IPI00646235;IPI00382584;IPI00647368;IPI00647820;IPI00844496	Isocitrate dehydrogenase [NAD] subunit gamma, mitochondrial;Isocitric dehydrogenase subunit gamma;NAD(+)-specific ICDH subunit gamma;HCG2004980, isoform CRA_g;NAD (H)-specific isocitrate dehydrogenase gamma subunit;Isocitrate dehydrogenase 3 gamma	IDH3G;hCG_2004980	P51553;D3DWV9;E9PDD5;E7EQB8;O15384;E9PF84;Q2Q9C5;Q2Q9S4;E9PCL6;O15385	42.794	1.841e-41	11	17	5	11	8
IPI00220301;IPI00910553	1-Cys peroxiredoxin;24 kDa protein;Acidic calcium-independent phospholipase A2;Antioxidant protein 2;Liver 2D page spot 40;Non-selenium glutathione peroxidase;Peroxiredoxin-6;Red blood cells page spot 12;Peroxiredoxin 6	AOP2;KIAA0106;PRDX6	P30041;A4UCS6	25.035	1.826e-30	7	14	0	8	0
IPI00220416;IPI01012160;IPI00790644;IPI00976562	Complex III subunit 7;Complex III subunit VII;Cytochrome b-c1 complex subunit 7;QP-C;Ubiquinol-cytochrome c reductase complex 14 kDa protein;cDNA, FLJ92016, highly similar to Homo sapiens ubiquinol-cytochrome c reductase binding protein (UQCRB), mRNA;cDNA FLJ52271, moderately similar to Ubiquinol-cytochrome c reductase complex 14 kDa protein (EC 1.10.2.2)	UQBP;UQCRB	P14927;B2R4A2;B7Z2R2;E5RJU0	13.53	3.9249e-93	2	1	0	0	2
IPI00220487;IPI00456049;IPI00792135;IPI01012080	ATP synthase subunit d, mitochondrial	ATP5H;My032	O75947-1;O75947;O75947-2	18.491	1.6401e-37	7	10	2	8	1
IPI00220528	Sm protein F;Small nuclear ribonucleoprotein F	PBSCF;SNRPF	P62306	9.7251	5.7186e-108	2	2	3	4	0
IPI00220578	G(i) alpha-3;Guanine nucleotide-binding protein G(k) subunit alpha;cDNA, FLJ92547, Homo sapiens guanine nucleotide binding protein (G protein), alphainhibiting activity polypeptide 3 (GNAI3), mRNA;Guanine nucleotide binding protein (G protein), alpha inhibiting activity polypeptide 3	GNAI3;hCG_1997731;RP5-1160K1.2-001	P08754;Q5TZX1	40.532	1.1881e-24	6	1	0	2	0
IPI00220642;IPI00910779;IPI01014209;IPI00216319;IPI00794254;IPI00651755	14-3-3 protein gamma;14-3-3 protein gamma, N-terminally processed;Protein kinase C inhibitor protein 1;cDNA FLJ14168 fis, clone NT2RP2001440, highly similar to 14-3-3 protein gamma;cDNA FLJ52141, highly similar to 14-3-3 protein gamma;cDNA FLJ51843, highly similar to 14-3-3 protein gamma	YWHAG	P61981;B3KNB4;B4DE78;B4DHC4	28.302	1.5393e-31	7	5	2	2	1
IPI01018161;IPI01018212;IPI00220644;IPI00479186;IPI00847989;IPI00979275;IPI00888126;IPI00910979;IPI00982281;IPI00604528	Cytosolic thyroid hormone-binding protein;Opa-interacting protein 3;p58;Pyruvate kinase 2/3;Pyruvate kinase isozymes M1/M2;Pyruvate kinase muscle isozyme;Thyroid hormone-binding protein 1;Tumor M2-PK;Pyruvate kinase;Pyruvate kinase M2	OIP3;PK2;PK3;PKM;PKM2	P14618-2;P14618;B4DRT3;E7EUQ8;P14618-1;B4DNK4;E9PF79;Q8WUW7;Q9NYI7;Q9UK31;Q9UKK4;B4DUU6	65.93	6.7064e-62	8	6	9	5	0
IPI00220648;IPI00980280;IPI00977942	Phosphomevalonate kinase;cDNA, FLJ93228, Homo sapiens phosphomevalonate kinase (PMVK), mRNA;Phosphomevalonate kinase, isoform CRA_a;PMVK protein	PMKI;PMVK;hCG_1739272;RP11-307C12.5-001	Q15126;Q6FGV9	21.995	2.575e-26	7	7	0	2	3
IPI00220656;IPI00908488;IPI00910226	CCT-zeta-2;CCT-zeta-like;T-complex protein 1 subunit zeta-2;TCP-1-zeta-like;Testis-specific protein TSA303;Testis-specific Tcp20;cDNA FLJ60932, highly similar to T-complex protein 1 subunit zeta-2;cDNA FLJ51396, highly similar to T-complex protein 1 subunit zeta-2	CCT6B	Q92526;B4DX20;B4DYB0	57.821	9.7288e-58	6	2	4	1	1
IPI00646015;IPI00220710;IPI00921986;IPI00748985;IPI00945736;IPI00945678	Acyl-CoA thioester hydrolase 9;Acyl-coenzyme A thioesterase 9, mitochondrial;ACOT9 protein;CGI16-iso	ACOT9;CGI-16	Q9Y305-4;Q9Y305;Q9Y305-1;Q96EA2;Q9Y305-2;Q9Y305-3;Q9H2R8	50.85	5.1372e-20	9	13	5	4	5
IPI00220834	86 kDa subunit of Ku antigen;ATP-dependent DNA helicase 2 subunit 2;ATP-dependent DNA helicase II 80 kDa subunit;CTC box-binding factor 85 kDa subunit;DNA repair protein XRCC5;Ku80;Ku86;Lupus Ku autoantigen protein p86;Nuclear factor IV;Thyroid-lupus autoantigen;X-ray repair complementing defective repair in Chinese hamster cells 5 (double-strand-break rejoining);X-ray repair cross-complementing …	G22P2;XRCC5	P13010;Q53T09;Q53TC2	82.704	0.0019815	2	3	0	0	0
IPI00305894;IPI00220903	Acyl-CoA thioester hydrolase 11;Acyl-coenzyme A thioesterase 11;Adipose-associated thioesterase;Brown fat-inducible thioesterase	ACOT11;BFIT;KIAA0707;THEA	Q8WXI4-1;Q8WXI4;Q8WXI4-2	68.491	1.9123e-06	2	0	2	1	0
IPI00221088;IPI00925580;IPI00879238;IPI00847192;IPI00478327;IPI00853062;IPI00879512	40S ribosomal protein S9;Ribosomal protein S9;Ribosomal protein S9, isoform CRA_a;cDNA FLJ61636, highly similar to 40S ribosomal protein S9;Putative uncharacterized protein RPS9;Ribosomal protein S9, isoform CRA_e;Ribosomal protein S9, isoform CRA_c;RPS9 protein	RPS9;hCG_2009111;XXbac-BCX105G6.6-001;XXbac-BPG111L9.6-001	P46781;A9C4C1;B7Z732;C9JM19;B5MCT8;A5D904	22.591	1.8008e-34	10	15	10	10	3
IPI00221089;IPI00977844;IPI00980940	40S ribosomal protein S13	RPS13	P62277	17.222	1.7664e-162	11	57	22	18	16
IPI00221091	40S ribosomal protein S15a;cDNA FLJ77670, highly similar to Homo sapiens ribosomal protein S15a (RPS15A), mRNA;cDNA FLJ30359 fis, clone BRACE2007760, highly similar to 40S RIBOSOMAL PROTEIN S15A;cDNA, FLJ92249, Homo sapiens ribosomal protein S15a (RPS15A), mRNA;HCG1994130, isoform CRA_a	OK/SW-cl.82;RPS15A;hCG_1994130	P62244;A8K7H3;B2R4W8	14.839	2.4805e-90	7	15	7	4	6
IPI00221092;IPI00450975;IPI00397701	40S ribosomal protein S16;RPS16 protein	RPS16	P62249;Q6IPX4	16.445	1.056e-54	9	18	3	10	1
IPI00221093;IPI00844369	40S ribosomal protein S17	RPS17	P08708;P0CW22	15.55	3.4586e-42	7	21	7	5	0
IPI00221106;IPI00978402;IPI00477803	Pre-mRNA-splicing factor SF3b 145 kDa subunit;SF3b150;Spliceosome-associated protein 145;Splicing factor 3B subunit 2;Putative uncharacterized protein DKFZp781L0540	SAP145;SF3B2;DKFZp781L0540	Q13435;E9PPJ0;Q7Z3K9	100.23	2.1135e-13	4	9	4	1	2
IPI00783784;IPI00783814;IPI00221124;IPI00947184;IPI00033023	K(+) channel subunit beta-1;Kv-beta-1;Voltage-gated potassium channel subunit beta-1;cDNA FLJ52197, highly similar to Voltage-gated potassium channel subunit beta-1;cDNA FLJ59247, highly similar to Voltage-gated potassium channel subunit beta-1;Putative uncharacterized protein KCNAB1;Potassium voltage-gated channel beta subunit	KCNA1B;KCNAB1	Q14722-1;Q14722;Q14722-3;Q14722-2;B3KPZ4;B7Z435;B7Z8E5;C9K071;E7EUR1;Q5MJQ3	46.563	3.5252e-05	4	1	1	0	0
IPI00221141	Cytokine suppressive anti-inflammatory drug-binding protein;MAP kinase MXI2;MAX-interacting protein 2;Mitogen-activated protein kinase 14;Mitogen-activated protein kinase p38 alpha;SAPK2A	CSBP;CSBP1;CSBP2;CSPB1;MAPK14;MXI2	Q16539-2;Q16539	41.493	1.3266e-178	15	29	20	20	17
IPI00399265;IPI00399267;IPI00399266;IPI00306825;IPI00399268;IPI00221178;IPI00743469	Tumor protein D52-like 2;Tumor protein D52-like 2, isoform CRA_e;Tumor protein D52-like 2, isoform CRA_d;Tumor protein D54;cDNA FLJ52530, highly similar to Tumor protein D54;Tumor protein D52-like 2 isoform e variant;cDNA, FLJ95317, highly similar to Homo sapiens tumor protein D52-like 2 (TPD52L2), mRNA;TPD52L2 protein;Tumor protein D52-like 2, isoform CRA_a;cDNA FLJ54053, highly similar to Homo …	hCG_22755;RP4-591C20.2-003;TPD52L2;RP4-591C20.2-007;DKFZp686A1765;RP4-591C20.2-005	Q5JWU6;Q5U0E0;O43399-3;O43399;O43399-1;B4DDV4;Q53GA0;Q6FGS1;O43399-4;O43399-2;Q68E05;B4DPJ6;Q5J908	24.853	0.00039749	2	0	1	3	2
IPI00221300;IPI01015264;IPI00910969;IPI01013010;IPI01014305	eIF-2B GDP-GTP exchange factor subunit alpha;Translation initiation factor eIF-2B subunit alpha;cDNA FLJ60506, highly similar to Translation initiation factor eIF-2B subunit alpha	EIF2B1;EIF2BA	Q14232;B4DGX0;F5H0D0	33.712	0.003301	2	1	0	2	0
IPI00239077;IPI00967474;IPI00967744;IPI00968242;IPI00966135	Adenosine 5-monophosphoramidase;Histidine triad nucleotide-binding protein 1;Protein kinase C inhibitor 1;Protein kinase C-interacting protein 1	HINT;HINT1;PKCI1;PRKCNH1	P49773;D6RD60;D6RE99;D6REP8;D6RC06	13.802	0.038869	2	0	2	0	1
IPI00290110;IPI00240675;IPI00647084	Neoplastic transformation inhibitor protein;Nuclear antigen H731-like;Programmed cell death protein 4;Protein 197/15a;cDNA, FLJ92910, highly similar to Homo sapiens programmed cell death 4 (neoplastic transformation inhibitor) (PDCD4), transcript variant 1, mRNA;cDNA, FLJ96314, highly similar to Homo sapiens programmed cell death 4 (neoplastic transformation inhibitor) (PDCD4), transcript variant…	H731;PDCD4;RP11-348N5.4-004	Q53EL6;B2R6E2;B2RCV4;B5ME91;B4DKX4;Q5VZS7	51.735	0.0017859	2	4	0	0	0
IPI00242630;IPI00654611	HEAT repeat-containing protein 2	HEATR2	Q86Y56-1;Q86Y56;Q86Y56-2	93.52	0.0075565	2	4	0	0	0
IPI00938079;IPI00246058;IPI00797599;IPI00926014;IPI01017927;IPI00924996;IPI00924740	cDNA FLJ55458, highly similar to Programmed cell death 6-interacting protein;cDNA FLJ56126, highly similar to Programmed cell death 6-interacting protein;Dopamine receptor interacting protein 4;PDCD6IP protein;ALG-2-interacting protein 1;Hp95;Programmed cell death 6-interacting protein;Programmed cell death 6 interacting protein	DRIP4;PDCD6IP;AIP1;ALIX;KIAA1375	B4DHD2;B7Z5C1;E9PFU1;Q4W4Y1;Q6NUS1;Q8WUM4;C5MQH7	96.771	1.6563e-58	9	12	0	2	0
IPI00386444;IPI00247295;IPI00647370;IPI00748856;IPI00396977;IPI00943590;IPI00940636;IPI00247296;IPI01015487;IPI01009568	Enaptin;Myocyte nuclear envelope protein 1;Nesprin-1;Nuclear envelope spectrin repeat protein 1;Synaptic nuclear envelope protein 1;Spectrin repeat containing, nuclear envelope 1;SYNE1 protein;Spectrin-like protein of the nuclear envelope and Golgi;cDNA FLJ16153 fis, clone BRAMY3000210, highly similar to Nesprin-1;Putative uncharacterized protein DKFZp686K0193;cDNA FLJ55924, highly similar to Nes…	C6orf98;KIAA0796;KIAA1262;KIAA1756;MYNE1;SYNE1;RP1-130E4.2-001;RP1-130E4.2-002;RP1-130E4.2-010;DKFZp686K0193;RP1-130E4.2-015;RP1-130E4.2-009	Q8NF91-1;Q8NF91;B7ZBC3;E7EQI5;Q8NF91-4;A7E2D5;Q5JV23;Q8NF91-6;E9PEL9;Q5JRD9;E7ENN3;F5H4Q0;Q7RTM4;Q8NF91-7;Q8NF91-2;B3KV58;F5GZ83;Q7Z3K4;Q8NF91-8;B4E3R1;B7Z9Y6;B7ZBD0;Q5BKU8;Q8NF91-5;F5GXQ8;Q5VUI5;F5GYQ7	1011	0.008768	2	2	0	3	1
IPI00247583;IPI00845507;IPI00976140	60S ribosomal protein L21;cDNA, FLJ92056, Homo sapiens ribosomal protein L21 (RPL21), mRNA;Ribosomal protein L21;Ribosomal protein L21, isoform CRA_a;RPL21 protein;Ribosomal protein L21 variant	RPL21;hCG_2020044;RP11-428O18.5-001	P46778;Q6IAX2;Q59GK9	18.565	1.3551e-41	2	4	3	5	1
IPI00479385;IPI00249080;IPI00978621;IPI00956483;IPI00909010	N-acetylserotonin O-methyltransferase-like protein;cDNA FLJ10228 fis, clone HEMBB1000119, highly similar to N-acetylserotonin O-methyltransferase-like protein;cDNA FLJ55355, highly similar to N-acetylserotonin O-methyltransferase-like protein;cDNA FLJ58813, highly similar to N-acetylserotonin O-methyltransferase-like protein	ASMTL	O95671-1;O95671;B3KM43;B4DRF1;B4DX75;O95671-2	68.856	0.00018674	3	3	1	0	0
IPI00250297;IPI00982161;IPI00982715;IPI00981579	4-phosphopantetheinyl transferase;Alpha-aminoadipic semialdehyde dehydrogenase-phosphopantetheinyl transferase;L-aminoadipate-semialdehyde dehydrogenase-phosphopantetheinyl transferase;LYS5 ortholog;cDNA FLJ57947, highly similar to L-aminoadipate-semialdehydedehydrogenase-phosphopantetheinyl transferase (EC 2.7.8.-)	AASDHPPT;CGI-80;HAH-P;HSPC223;x0005	Q9NRN7;B4DDW7	35.776	6.0274e-15	5	7	3	1	1
IPI00790064;IPI00255052;IPI00984951;IPI00790752	cDNA FLJ50915, highly similar to NADH dehydrogenase (ubiquinone) 1 beta subcomplex subunit 9 (EC 1.6.5.3);Complex I-B22;LYR motif-containing protein 3;NADH dehydrogenase [ubiquinone] 1 beta subcomplex subunit 9;NADH-ubiquinone oxidoreductase B22 subunit;Putative uncharacterized protein DKFZp566O173	LYRM3;NDUFB9;UQOR22;DKFZp566O173	B7Z7N1;E9PF49;Q9Y6M9;E7EWZ0;Q5JVG7;E9PH64;Q9UQS5	26.585	2.7212e-37	3	3	0	3	2
IPI00288947;IPI00514067	Guanine nucleotide-binding protein alpha-q;Guanine nucleotide-binding protein G(q) subunit alpha;cDNA FLJ50831, highly similar to Guanine nucleotide-binding protein G(q) subunit alpha	GAQ;GNAQ	P50148;B7Z581	42.142	1.022e-07	3	3	0	1	0
IPI00412344;IPI00290439;IPI00964681;IPI00966190;IPI00396412;IPI00333420;IPI01012083;IPI00936551;IPI00946650;IPI00921386;IPI00010067;IPI00946758;IPI00946084;IPI00968125;IPI00645372	Serine/arginine-rich protein-specific kinase 1;Serine/threonine-protein kinase SRPK1;SFRS protein kinase 1;cDNA FLJ58405, highly similar to Serine/threonine-protein kinase SRPK1 (EC 2.7.11.1);SFRS protein kinase 1, isoform CRA_f;cDNA FLJ78127, highly similar to Homo sapiens SFRS protein kinase 1 (SRPK1), mRNA;Serine/arginine-rich protein-specific kinase 2;Serine/threonine-protein kinase SRPK2;SFR…	SRPK1;hCG_15775;RP3-422H11.1-003;SRPK2;MSSK1;SRPK3;STK23;hCG_39220	Q96SB4-2;Q96SB4;B4DS61;A8K8B2;D6RBF8;Q5R363;P78362-2;P78362;C9JQJ0;P78362-1;E7ETV6;Q59GF4;Q9UPE1-1;Q9UPE1;Q9UPE1-4;Q9UPE1-3;A8MPY5;Q9UPE1-2;A8MPP7	74.324	4.4107e-08	4	5	2	1	0
IPI00290566;IPI01013751;IPI00550591;IPI01014211;IPI01015459;IPI01014342;IPI01014629;IPI01013508;IPI01011863;IPI01014996;IPI01013914	CCT-alpha;T-complex protein 1 subunit alpha	CCT1;CCTA;TCP1	P17987;E7ERF2;E7EQR6;F5H282	60.343	0	33	105	145	86	103
IPI00291093	DNA-directed RNA polymerase II 23 kDa polypeptide;DNA-directed RNA polymerase II subunit E;DNA-directed RNA polymerases I, II, and III subunit RPABC1;RPB5 homolog;XAP4;cDNA FLJ55074, highly similar to DNA-directed RNA polymerase II 23 kDa polypeptide (EC 2.7.7.6);Polymerase (RNA) II (DNA directed) polypeptide E, 25kDa, isoform CRA_c	POLR2E;hCG_21572	P19388;B4DJ89;E5KT65	24.551	1.8159e-47	6	8	6	2	1
IPI00646556;IPI00291328	NADH dehydrogenase [ubiquinone] flavoprotein 2, mitochondrial;NADH-ubiquinone oxidoreductase 24 kDa subunit;cDNA FLJ78041, highly similar to Homo sapiens NADH dehydrogenase (ubiquinone) flavoprotein 2, 24kDa (NDUFV2), mRNA;NDUFV2 protein;cDNA, FLJ92411, Homo sapiens NADH dehydrogenase (ubiquinone) flavoprotein 2, 24kDa(NDUFV2), mRNA;NADH dehydrogenase (Ubiquinone) flavoprotein 2, 24kDa;24-kDa sub…	NDUFV2;hCG_1994226	E7EPT4;P19404;A8K750;Q6IB76;Q6IPW4;Q6LEN9;Q9UEH5	27.907	7.15e-07	4	2	1	3	1
IPI00291467;IPI00022891;IPI00645646;IPI00556601	Adenine nucleotide translocator 3;ADP,ATP carrier protein 3;ADP,ATP carrier protein, isoform T2;ADP/ATP translocase 3;Solute carrier family 25 member 6;ADP/ATP translocase;ADP,ATP carrier protein, liver isoform T2 variant;cDNA, FLJ92654, highly similar to Homo sapiens solute carrier family 25 (mitochondrial carrier; adenine nucleotide translocator), member 6 (SLC25A6), mRNA;SLC25A6 protein;Solute…	ANT3;CDABP0051;SLC25A6;hCG_1746794;ANT1;SLC25A4	P12236;O75961;Q59EI9;Q6I9V5;P12235;A8K787	32.866	4.8062e-31	8	1	1	4	1
IPI00291510;IPI00925196;IPI00924999	IMPDH-II;Inosine-5-monophosphate dehydrogenase 2;cDNA FLJ61601, highly similar to Inosine-5-monophosphate dehydrogenase 2 (EC 1.1.1.205);IMP dehydrogenase 2;Inosine monophosphate dehydrogenase type II	IMPD2;IMPDH2	P12268;B7Z1G4;F5H247;Q6QE17;Q6RUP8	55.804	4.8599e-100	16	15	54	27	25
IPI00797603;IPI00291578;IPI00924809;IPI00925025;IPI00925457;IPI00925704;IPI00925241	39 kDa phosphoribosypyrophosphate synthase-associated protein;Phosphoribosyl pyrophosphate synthase-associated protein 1;cDNA FLJ57408, highly similar to Phosphoribosyl pyrophosphatesynthetase-associated protein 1	PRPSAP1	Q14558-2;Q14558;Q14558-1;B4DP31	42.467	5.2211e-13	7	8	1	2	1
IPI00291792;IPI00103356;IPI00978363;IPI01009151	Cell surface adhesion glycoproteins LFA-1/CR3/p150,95 subunit beta;Complement receptor C3 subunit beta;Integrin beta-2;Integrin beta;Integrin beta 2	CD18;ITGB2;MFI7;hCG_401305	P05107;B4E0R1;Q6PJ75;A8MYE6;D3DSM0;F5H0T6;Q8WWJ8;Q59H50;E7EVZ9;Q96PT7	84.781	8.5e-21	2	4	1	1	2
IPI00646709;IPI00291901;IPI00976695;IPI00983179;IPI01014291;IPI00941119	IRF3 protein;Interferon regulatory factor 3, isoform CRA_b;Interferon regulatory factor 3;cDNA, FLJ95207, highly similar to Homo sapiens interferon regulatory factor 3 (IRF3), mRNA	hCG_21108;IRF3	Q7Z5G6;Q96GL3;Q14653;B2RAZ3;E2GIM5;E2GIM7	49.134	2.1238e-12	4	3	4	1	1
IPI00291922	Macropain zeta chain;Multicatalytic endopeptidase complex zeta chain;Proteasome subunit alpha type-5;Proteasome zeta chain;Proteasome subunit alpha type	PSMA5	P28066;Q5U0A0	26.411	0.00011676	2	2	1	0	0
IPI00291928;IPI00646415	Ras-related protein Rab-14	RAB14	P61106	23.897	1.4331e-23	7	9	3	6	5
IPI00292496;IPI00514047;IPI01013807;IPI00018511;IPI00981865	Tubulin beta-8 chain;Novel protein similar to beta-tubulin 4Q (TUBB4Q) (LOC253936);Tubulin, beta 8, isoform CRA_c;Putative uncharacterized protein TUBB4Q;Putative tubulin beta-4q chain	TUBB8;hCG_2017862;RP11-631M21.2;RP11-631M21.2-005;TUBB4Q;RP11-631M21.2-002;TUB4Q	Q3ZCM7;Q5SQY0;C9JAA5;F5H0I4;Q5SQY1;Q99867	49.775	9.0811e-131	10	6	6	5	2
IPI00293009;IPI00412712;IPI01014329;IPI01011316	Rab GTPase-binding effector protein 1;Rabaptin-4;Rabaptin-5;Rabaptin-5alpha;Renal carcinoma antigen NY-REN-17;cDNA FLJ60304, highly similar to Rab GTPase-binding effector protein 1;RABEP1 protein	RAB5EP;RABEP1;RABPT5;RABPT5A	Q15276-1;Q15276;B4DMM4;Q15276-2;Q05BX6;F5H355;F5GZU7	99.289	3.6697e-10	2	2	0	0	0
IPI00293167	Stromal cell-derived factor 2;SDF2 protein;Stromal cell-derived factor 2, isoform CRA_c	SDF2;hCG_2039636	Q99470;Q6IBU4	23.026	5.569e-16	4	6	1	1	1
IPI00852927;IPI00294159	cDNA FLJ60026, highly similar to Tricarboxylate transport protein, mitochondrial;Solute carrier family 25 (Mitochondrial carrier; citrate transporter), member 1, isoform CRA_b;Citrate transport protein;Solute carrier family 25 member 1;Tricarboxylate carrier protein;Tricarboxylate transport protein, mitochondrial;Mitochondrial citrate transport protein	hCG_17246;SLC25A1;SLC20A3	B4DP62;D9HTE9;P53007;Q6LAP8	35.052	6.0521e-06	2	2	0	1	1
IPI00294242	28S ribosomal protein S31, mitochondrial;Imogen 38	IMOGN38;MRPS31	Q92665	45.318	7.7038e-33	3	4	3	4	0
IPI00294739;IPI00943982	Dendritic cell-derived IFNG-induced protein;Monocyte protein 5;SAM domain and HD domain-containing protein 1;SAM domain-and HD domain-containing protein 1 variant	MOP5;SAMHD1	Q9Y3Z3-1;Q9Y3Z3;Q59H15;Q9Y3Z3-2	72.2	6.8872e-33	11	24	21	12	14
IPI00295066;IPI00807664;IPI01013840	39S ribosomal protein L48, mitochondrial;cDNA FLJ60720, highly similar to Homo sapiens mitochondrial ribosomal protein L48 (MRPL48), transcript variant 1, mRNA	CGI-118;HSPC290;MRPL48	Q96GC5;B4DN34;F5H702;F5H8D0	23.934	5.631e-18	4	4	2	1	1
IPI00295081;IPI00299830;IPI00978484	Gamma-1-tubulin;Gamma-tubulin complex component 1;Tubulin gamma-1 chain;Gamma-2-tubulin;Tubulin gamma-2 chain	TUBG;TUBG1;TUBG2	P23258;Q9NRH3	51.169	0.00069014	2	0	1	1	1
IPI00295098;IPI00797747	Protein APMCF1;Signal recognition particle receptor subunit beta;Signal recognition particle receptor beta subunit;Signal recognition particle receptor, B subunit, isoform CRA_b	PSEC0230;SRPRB;hCG_2023561	Q9Y5M8;Q549N5	29.702	1.6073e-26	2	1	1	2	1
IPI00295542;IPI00892657;IPI00892782	CALNUC;Nucleobindin-1;cDNA FLJ77770, highly similar to Homo sapiens nucleobindin 1 (NUCB1), mRNA;cDNA FLJ40471 fis, clone TESTI2042508, highly similar to Nucleobindin-1;cDNA FLJ52898, highly similar to Nucleobindin-1;Nucleobindin 1 variant;NUCB1 protein;Putative uncharacterized protein NUCB1	NUC;NUCB1	Q02818;A8K7Q1;B3KUR6;B4DZX0;Q53GX6;Q96BA4;C9JKZ2	53.879	0.036764	2	2	1	0	0
IPI00295741;IPI00909303;IPI01009733;IPI01014579;IPI01011636;IPI00976781;IPI00978678;IPI00984553;IPI00983365;IPI00983480;IPI00978088;IPI00981711;IPI00982855;IPI00982206;IPI00975638	APP secretase;Cathepsin B;Cathepsin B heavy chain;Cathepsin B light chain;Cathepsin B1;cDNA FLJ78235;cDNA FLJ58073, moderately similar to Cathepsin B (EC 3.4.22.1);Putative uncharacterized protein DKFZp686N0152;cDNA FLJ40065 fis, clone TESOP2000400, highly similar to CATHEPSIN B (EC 3.4.22.1);cDNA FLJ59133, highly similar to Cathepsin B (EC 3.4.22.1)	CPSB;CTSB;DKFZp686N0152	P07858;A8K2H4;Q6LAF9;B4DL49;E9PKD0;F5GWW0;Q5HYG5;B3KUJ8;F5H2P9;B4DMY4;Q8TAC7	37.821	7.8886e-121	11	32	0	25	0
IPI00295851;IPI00982417	Beta-coat protein;Coatomer subunit beta	COPB;COPB1;MSTP026	P53618;E9PP73	107.14	2.3594e-08	2	2	1	2	0
IPI00296713;IPI00182138;IPI00909124;IPI00181753	Acrogranin;Granulin A;Granulin B;Granulin C;Granulin D;Granulin E;Granulin F;Granulin G;Granulin-1;Granulin-2;Granulin-3;Granulin-4;Granulin-5;Granulin-6;Granulin-7;Granulins;Paragranulin;Proepithelin;cDNA FLJ53342, highly similar to Granulins;Granulin variant;cDNA FLJ53692, moderately similar to Granulins;cDNA FLJ13286 fis, clone OVARC1001154, highly similar to Homo sapiens clone 24720 epithelin…	GRN	P28799-1;P28799;B4DJI2;Q53HQ8;P28799-2;B4E1G5;Q9H8S1	63.544	6.1212e-23	8	14	10	6	8
IPI00297084;IPI00910419	Dolichyl-diphosphooligosaccharide--protein glycosyltransferase 48 kDa subunit;cDNA FLJ55714, highly similar to Dolichyl-diphosphooligosaccharide--protein glycosyltransferase 48 kDa subunit (EC 2.4.1.119);cDNA FLJ52929, highly similar to Dolichyl-diphosphooligosaccharide--proteinglycosyltransferase 48 kDa subunit (EC2.4.1.119)	DDOST;KIAA0115;OK/SW-cl.45;OST48	P39656;B4DLI2;B4DJE3;E7EWT1	50.8	3.4948e-29	6	3	0	4	1
IPI00297284;IPI00927165;IPI00926948;IPI00556442;IPI00927386	Insulin-like growth factor-binding protein 2;Putative uncharacterized protein IGFBP2	BP2;IBP2;IGFBP2	P18065;C9JMY1;C9JW52	35.137	3.9451e-31	6	7	3	0	0
IPI00297487;IPI00375426;IPI00922584	Cathepsin H;Cathepsin H heavy chain;Cathepsin H light chain;Cathepsin H mini chain;CTSH protein;Putative uncharacterized protein DKFZp686B24257	CPSB;CTSH;DKFZp686B24257	P09668;Q6IBC3;Q96NY6;E9PBP2;E9PKT6;Q68D46;Q6LAF8	37.393	7.6188e-54	4	10	0	11	0
IPI00297779;IPI00981169;IPI01009017	CCT-beta;T-complex protein 1 subunit beta;cDNA FLJ75037, highly similar to Homo sapiens chaperonin containing TCP1, subunit 2 (beta) (CCT2),mRNA;cDNA FLJ50480, highly similar to T-complex protein 1 subunit beta;cDNA FLJ52359, highly similar to T-complex protein 1 subunit beta;cDNA, FLJ79296, highly similar to T-complex protein 1 subunit beta;cDNA, FLJ79307, highly similar to T-complex protein 1 s…	99D8.1;CCT2;CCTB;hCG_24460	P78371;A8K402;B5BTY7;B7Z243;B7Z7K4;B7ZAT2;B7Z4R3;F5GWF6;Q9H369	57.488	0	37	144	166	100	126
IPI00298994;IPI01014975;IPI00219299	Talin-1;Talin 1	KIAA1027;TLN;TLN1;RP11-112J3.1-002;RP11-112J3.1-001	Q9Y490;Q5TCU5;Q5TCU6	269.76	2.4261e-38	10	11	2	8	3
IPI00299084;IPI00967533;IPI00966199	Protein DB83;Transmembrane protein 33;SHINC3	DB83;TMEM33;SHINC3	P57088;A6QKW0;D6RAA6	27.978	5.9989e-16	2	2	1	3	1
IPI00299095;IPI00964716	Sorting nexin-2;Transformation-related gene 9 protein;cDNA FLJ11308 fis, clone PLACE1010074, highly similar to Sorting nexin-2;cDNA FLJ13654 fis, clone PLACE1011477, highly similar to Sorting nexin-2;cDNA FLJ50790, highly similar to Sorting nexin-2;Sorting nexin 2 variant;cDNA FLJ51799, highly similar to Sorting nexin-2	SNX2;TRG9	O60749;B3KML1;B3KN57;B7Z408;Q53GG3;B4DEK4	58.47	1.5559e-15	5	9	1	1	1
IPI00299150;IPI00910216	Cathepsin S;cDNA FLJ50259, highly similar to Cathepsin S (EC 3.4.22.27)	CTSS	P25774;B4DWC9	37.495	1.6328e-113	8	14	1	8	0
IPI00299254	Eukaryotic translation initiation factor 5B;Translation initiation factor IF-2;EIF5B protein;cDNA FLJ10524 fis, clone NT2RP2000880, highly similar to Eukaryotic translation initiation factor 5B;Eukaryotic translation initiation factor 5B, isoform CRA_b	EIF5B;IF2;KIAA0741;hCG_38421	O60841;A0JLR8;B3KM86;D3DVI5;Q05CQ1;Q8N5A0	138.83	1.1993e-07	2	3	3	1	0
IPI00299517	Abraxas brother protein 1;BRISC complex subunit Abro1;Protein FAM175B	ABRO1;FAM175B;KIAA0157	Q15018	46.9	1.7246e-09	2	1	1	3	1
IPI00299571;IPI01010189;IPI01011902;IPI00644989;IPI01013559	Protein disulfide isomerase P5;Protein disulfide-isomerase A6;Thioredoxin domain-containing protein 7;cDNA FLJ16143 fis, clone BRAMY2038516, highly similar to Protein disulfide-isomerase A6 (EC 5.3.4.1);cDNA FLJ58023, highly similar to Protein disulfide-isomerase A6 (EC 5.3.4.1);cDNA FLJ76201, highly similar to Homo sapiens protein disulfide isomerase family A, member 6 (PDIA6), mRNA;Protein disu…	PDIA6;TXNDC7;hCG_22033;P5	Q15084-2;Q15084;B3KY95;B5MCQ5;B7Z4M8;Q15084-1;Q53RC7;B7Z254	53.9	9.9896e-92	9	12	16	14	8
IPI00299573;IPI00478896;IPI00642454	60S ribosomal protein L7a;PLA-X polypeptide;Surfeit locus protein 3;cDNA FLJ78489, highly similar to Homo sapiens ribosomal protein L7a (RPL7A), mRNA;cDNA, FLJ92002, Homo sapiens ribosomal protein L7a (RPL7A), mRNA;Ribosomal protein L7a;Ribosomal protein L7a, isoform CRA_c	RPL7A;SURF3;SURF-3;hCG_2032998;RP11-244N20.10-009;RP11-244N20.10-004	P62424;Q5T8U4;Q5T8U3	29.995	6.72e-16	3	1	2	2	1
IPI00299904;IPI01009615;IPI00925989;IPI00376143;IPI00219740	CDC47 homolog;DNA replication licensing factor MCM7;P1.1-MCM3;cDNA, FLJ95407, highly similar to Homo sapiens MCM7 minichromosome maintenance deficient 7 (S. cerevisiae) (MCM7), mRNA;HsMcm7;cDNA FLJ55929, highly similar to DNA replication licensing factor MCM7;cDNA FLJ39640 fis, clone SMINT2003386, highly similar to DNA REPLICATION LICENSING FACTOR MCM7;Putative uncharacterized protein MCM7;cDNA F…	CDC47;MCM2;MCM7;hCG_2023614;tcag7.648	P33993-1;P33993;B2RBA6;C6EMX8;B4DDF5;F5H776;B3KUD7;C9J8M6;F5H4S2;A4D2A2;Q9H4N9;P33993-2	81.307	0.0034608	2	2	0	0	1
IPI00300026;IPI00300027;IPI00895850;IPI00654711;IPI00640414;IPI00976309;IPI00647709	Aryl sulfotransferase 1;HAST1/HAST2;Phenol sulfotransferase 1;Phenol-sulfating phenol sulfotransferase 1;ST1A3;Sulfotransferase 1A1;Thermostable phenol sulfotransferase;Aryl sulfotransferase 2;Phenol sulfotransferase 2;Phenol-sulfating phenol sulfotransferase 2;Sulfotransferase 1A2;Phenol-sulfating phenol sulfotransferase 1 variant;Phenol sulfotransferase	OK/SW-cl.88;STP;STP1;SULT1A1;STP2;SULT1A2	P50225-1;P50225;P50226;Q59GG0;P50225-2;Q9UMT9;E9PKW4	44.15	8.1196e-24	10	16	19	11	8
IPI00300074;IPI01009249	Phenylalanine--tRNA ligase beta chain;Phenylalanyl-tRNA synthetase beta chain;cDNA FLJ75460, highly similar to Homo sapiens phenylalanine-tRNA synthetase-like, beta subunit, mRNA;cDNA FLJ57266, highly similar to Phenylalanyl-tRNA synthetase beta chain (EC 6.1.1.20);Phenylalanine-tRNA synthetase-like, beta subunit, isoform CRA_c;cDNA, FLJ79396, highly similar to Phenylalanyl-tRNA synthetase beta c…	FARSB;FARSLB;FRSB;HSPC173;hCG_2012454	Q9NSD9;A8K666;B4DFM0;B7ZB32;Q9BR63;F5H6Y1	66.115	6.0344e-63	17	14	29	12	9
IPI00300096;IPI01012847;IPI00953892	GTP-binding protein RAY;Ras-related protein Rab-1C;Ras-related protein Rab-35	RAB1C;RAB35;RAY	Q15286;F5H157	23.025	2.0777e-75	3	4	0	1	0
IPI00300299	Microsomal signal peptidase 22/23 kDa subunit;Signal peptidase complex subunit 3;Signal peptidase complex subunit 3 homolog (S. cerevisiae), isoform CRA_a	SPC22;SPCS3;UNQ1841/PRO3567;hCG_1787020	P61009;D3DP46	20.313	0.0013687	2	1	1	2	2
IPI00300567;IPI00398758	3,2-trans-enoyl-CoA isomerase, mitochondrial;Delta(3),Delta(2)-enoyl-CoA isomerase;Dodecenoyl-CoA isomerase;DCI protein;Dodecenoyl-Coenzyme A delta isomerase (3,2 trans-enoyl-Coenzyme A isomerase), isoform CRA_a	DCI;hCG_41028	P42126-1;P42126;Q96DC0;P42126-2	32.816	6.2447e-23	8	7	11	3	2
IPI00300585;IPI00910376;IPI00009737;IPI00478668	GTPase-interacting protein 2;Ras-related GTP-binding protein C;TIB929;cDNA FLJ57859, highly similar to Ras-related GTP-binding protein C;cDNA FLJ55138, highly similar to Ras-related GTP-binding protein C;Ras-related GTP binding C, isoform CRA_a;Ras-related GTP-binding protein D	RRAGC;hCG_25149;RRAGD	Q9HB90;B4DQ03;B4DQG4;D3DPT8;E7ENI3;Q9NQL2-1;Q9NQL2;Q9NQL2-2	44.223	1.1025e-13	4	5	1	2	1
IPI00945633;IPI00946839;IPI00301021;IPI00945795;IPI00946676;IPI01018736;IPI00449669	Putative uncharacterized protein SSR1;cDNA, FLJ93042, highly similar to Homo sapiens signal sequence receptor, alpha (translocon-associated protein alpha) (SSR1), mRNA;Signal sequence receptor subunit alpha;Translocon-associated protein subunit alpha	SSR1;PSEC0262;TRAPA	C9IZQ1;B2R6N9;E9PAL7;P43307-1;P43307;C9J5W0;C9J3L8;C9JY01;F5H5Y2;P43307-2	33.887	4.603e-13	3	2	1	2	1
IPI00470502;IPI00301109;IPI00654717;IPI00470503;IPI00413014;IPI00968235;IPI00470504;IPI00910509;IPI00967911;IPI00966339;IPI00967986	Inorganic pyrophosphatase 2, mitochondrial;Pyrophosphatase SID6-306;Pyrophosphate phospho-hydrolase 2;cDNA FLJ60819, highly similar to Inorganic pyrophosphatase 2, mitochondrial (EC 3.6.1.1);cDNA FLJ76209, highly similar to Homo sapiens inorganic pyrophosphatase 2 (PPA2), transcript variant 2, mRNA	HSPC124;PPA2	Q9H2U2-2;Q9H2U2;Q9H2U2-1;B4DR66;E2QRM6;Q9H2U2-3;A8K0P2;D6R967;Q9H2U2-4	39.638	9.6938e-20	6	4	7	2	1
IPI00301263;IPI00893035;IPI00893143;IPI00893407	Aspartate carbamoyltransferase;CAD protein;Dihydroorotase;Glutamine-dependent carbamoyl-phosphate synthase;Putative uncharacterized protein CAD	CAD	P27708;Q53SY7;Q53SZ4;Q96CK3	242.98	1.4927e-75	13	27	8	8	4
IPI00301280;IPI00926007	Protein LUMA;Transmembrane protein 43;FLJ00144 protein	TMEM43;UNQ2564/PRO6244;FLJ00144	Q9BTV4;Q8TEP9	44.875	0.0014159	2	3	0	0	0
IPI00974176;IPI00301364;IPI00172421;IPI00985006;IPI00979610;IPI00978800;IPI00979350;IPI00788011;IPI00973884;IPI00719311;IPI00974248;IPI00973720	Cyclin-A/CDK2-associated protein p19;Organ of Corti protein 2;Organ of Corti protein II;p19A;p19skp1;RNA polymerase II elongation factor-like protein;SIII;S-phase kinase-associated protein 1;Transcription elongation factor B	EMC19;OCP2;SKP1;SKP1A;TCEB1L	E5RJR5;P63208-1;P63208;P63208-2;E7ES24;E7ERH2;E5RGM3	18.72	3.0483e-213	5	8	11	4	2
IPI00301503;IPI00555647;IPI00472633;IPI00927271;IPI00927262	Splicing factor, arginine/serine-rich 10;Transformer-2 protein homolog B;Transformer-2 protein homolog beta;cDNA, FLJ96718, highly similar to Homo sapiens splicing factor, arginine/serine-rich 10 (transformer 2 homolog, Drosophila) (SFRS10), mRNA;Putative uncharacterized protein DKFZp686F18120;cDNA FLJ40872 fis, clone TUTER2000283, highly similar to Homo sapiens transformer-2-beta (SFRS10) gene;S…	SFRS10;TRA2B;DKFZp686F18120	P62995-1;P62995;B2RDQ3;E7EQD1;Q68DZ9;Q8N1H4;Q59GA1;P62995-3	33.665	2.8448e-22	6	10	6	8	7
IPI00872556;IPI00301518;IPI00514212;IPI00943310;IPI00386961;IPI00902783;IPI00963939	cDNA FLJ52228, highly similar to Mps one binder kinase activator-like 1A;Mob1 alpha;Mob1 homolog 1B;Mps one binder kinase activator-like 1B;Protein Mob4B;Mob1 homolog 1A;Mob1B;Mps one binder kinase activator-like 1A;Protein Mob4A;Putative uncharacterized protein MOB4A;Putative uncharacterized protein MOBKL1B;cDNA FLJ36226 fis, clone THYMU2001018, highly similar to Mps one binder kinase activator-…	C2orf6;MOB4B;MOBK1B;MOBKL1B;MOB4A;MOBKL1A;hCG_1641487	B4DRY3;Q9H8S9-1;Q9H8S9;Q7L9L4;Q4W5E0;C9JAZ0;Q9H8S9-2;B3KSH6;D6RCK3	25.499	7.0284e-19	3	4	0	2	2
IPI00301936;IPI00940851	cDNA FLJ60076, highly similar to ELAV-like protein 1;ELAV-like protein 1;Hu-antigen R	ELAVL1;HUR	B4DVB8;Q15717	38.996	3.0557e-92	10	11	21	9	12
IPI00333541;IPI00302592;IPI00644576;IPI00553169;IPI00552416;IPI00910863;IPI00657767;IPI00552858;IPI00927825;IPI00178352;IPI00413958;IPI00900293;IPI00289334;IPI00477536;IPI00943563;IPI00382697;IPI00953109;IPI00382698;IPI00382699	Actin-binding protein 280;Alpha-filamin;Endothelial actin-binding protein;Filamin-1;Filamin-A;Non-muscle filamin;Filamin A;FLNA protein;FLJ00119 protein;Filamin A, alpha (Actin binding protein 280);Putative uncharacterized protein FLNA;cDNA FLJ57038, highly similar to Filamin-A;Similar to filamin C, gamma (Actin binding protein 280);cDNA FLJ57890, highly similar to Filamin-A	FLN;FLN1;FLNA;FLJ00119;XX-FW83128A1.1-010	P21333-1;P21333;E9KL45;Q60FE5;P21333-2;Q60FE6;Q6NXF2;Q8TES4;Q5HY54;Q96C61;A6NDY9;B4E2F9;E9PHF0;Q86TQ3;B4DTD5;E7EWU2	280.74	2.5268e-122	21	23	38	16	21
IPI00302688;IPI00550928;IPI00479537;IPI00645630;IPI00973756;IPI00976921;IPI00642080;IPI00872902;IPI00984639;IPI00979264;IPI00644982;IPI00646014;IPI00976114;IPI00973985;IPI00869269	Enoyl-CoA hydratase domain-containing protein 1;Novel enoyl-CoA hydratase/isomerase family protein;Uncharacterized hypothalamus protein HCDASE;cDNA FLJ55269, highly similar to Mus musculus enoyl Coenzyme A hydratase domain containing 1 (Echdc1), mRNA	ECHDC1;RP3-351K20.2-006;RP3-351K20.2-007	Q9NTX5-1;Q9NTX5;Q9NTX5-2;Q5TEF7;Q9NZ30;B7Z8S0;E9PEN7;Q5TEG0	33.698	3.1402e-51	8	7	0	5	2
IPI00302850;IPI00943813	Small nuclear ribonucleoprotein Sm D1;Sm-D autoantigen;snRNP core protein D1	SNRPD1	P62314;Q7Z5A3	13.281	2.8703e-75	2	3	3	1	2
IPI00302927;IPI01015038;IPI01014604;IPI00921414;IPI01015917	CCT-delta;Stimulator of TAR RNA-binding;T-complex protein 1 subunit delta	CCT4;CCTD;SRB	P50991;A8K3C3;B7Z2Z8;B7Z9L0;B7Z8B1;F5H5W3;B7Z2F4	57.924	0	30	99	130	58	82
IPI00303318;IPI00984351;IPI00651701;IPI00979619;IPI00006574;IPI01011690;IPI00979101;IPI00980306;IPI00976007;IPI00982499;IPI00979649;IPI00977851	L1;Protein FAM49B;Putative uncharacterized protein DKFZp686B04128;cDNA FLJ10364 fis, clone NT2RM2001319;Putative uncharacterized protein BM009	BM-009;FAM49B;DKFZp686B04128;BM009	Q9NUQ9;Q68D08;Q9NW21;Q3ZTR9	36.748	6.0517e-54	9	5	0	12	2
IPI00303476	ATP synthase subunit beta, mitochondrial;ATP synthase subunit beta	ATP5B;ATPMB;ATPSB	P06576;Q0QEN7	56.559	3.4287e-102	16	23	10	42	24
IPI00303954;IPI00966243	Cytochrome b5 outer mitochondrial membrane isoform;Cytochrome b5 type B;Putative uncharacterized protein DKFZp686M0619	CYB5B;CYB5M;OMB5;DKFZp686M0619	O43169;Q5HYD9;D6RFH4	16.694	2.4045e-47	2	3	1	2	1
IPI00304417;IPI00304419;IPI00871304;IPI00844566;IPI00383639	Isocitrate dehydrogenase [NAD] subunit beta, mitochondrial;Isocitric dehydrogenase subunit beta;NAD(+)-specific ICDH subunit beta;NAD+-specific isocitrate dehydrogenase b subunit	IDH3B	O43837-1;O43837;O43837-2;O43837-3;Q9UIC5	42.881	5.5822e-110	12	19	11	7	9
IPI00304435;IPI00894205;IPI00893815;IPI00894014	Protein NipSnap homolog 1;cDNA FLJ78131, highly similar to Homo sapiens nipsnap homolog 1 (C. elegans) (NIPSNAP1), mRNA;cDNA FLJ58042, highly similar to Protein NipSnap1;Putative uncharacterized protein NIPSNAP1	NIPSNAP1	Q9BPW8;A8K4I8;B4DQI7;C9JDV8	33.31	8.1913e-24	5	8	6	8	3
IPI00304596;IPI00922367;IPI00645010;IPI00644848;IPI00645966;IPI00847558;IPI00646520	54 kDa nuclear RNA- and DNA-binding protein;55 kDa nuclear protein;DNA-binding p52/p100 complex, 52 kDa subunit;NMT55;Non-POU domain-containing octamer-binding protein;p54(nrb);cDNA FLJ76817, highly similar to Homo sapiens non-POU domain containing, octamer-binding (NONO), mRNA;cDNA FLJ56109, highly similar to Non-POU domain-containing octamer-binding protein;Putative uncharacterized protein NONO	NONO;NRB54	Q15233;A8K525;B7Z4C2;F5GYZ3;C9JYS8;C9IZL7	54.231	2.0124e-32	10	13	15	7	10
IPI00304612;IPI00909017;IPI00432865	23 kDa highly basic protein;60S ribosomal protein L13a;RPL13A protein;Ribosomal protein L13a variant;FWP004;Novel protein similar to ribosomal protein L13a RPL13A;Ribosomal protein L13a;Ribosomal protein L13a, isoform CRA_b	RPL13A;RP11-365K22.1-001;hCG_1998057;RPL13a	P40429;Q0VGL3;Q53H34;Q5QTS3;Q5VY36;Q8J015;Q9BSQ6	23.577	1.4071e-06	4	8	1	2	0
IPI00305212;IPI00856091;IPI01015982;IPI00978542	COMM domain-containing protein 9;cDNA FLJ31106 fis, clone IMR322000144, highly similar to COMM domain-containing protein 9;cDNA FLJ78335, highly similar to Homo sapiens COMM domain containing 9, mRNA;cDNA, FLJ95283, highly similar to Homo sapiens COMM domain containing 9 (COMMD9), mRNA;COMM domain containing 9 variant;COMM domain containing 9, isoform CRA_b;cDNA FLJ58381, highly similar to COMM d…	COMMD9;HSPC166;hCG_26508	Q9P000-1;Q9P000;Q53FR9;Q9P000-2;B4DIH0;B4DQW0	21.819	3.0484e-51	6	9	9	3	5
IPI00305383	Complex III subunit 2;Core protein II;Cytochrome b-c1 complex subunit 2, mitochondrial;Ubiquinol-cytochrome-c reductase complex core protein 2	UQCRC2	P22695	48.442	6.3537e-33	9	2	0	9	4
IPI00305668	28S ribosomal protein S6, mitochondrial	C21orf101;MRPS6;RPMS6	P82932	14.226	8.3068e-07	3	3	2	1	1
IPI00305833;IPI01015222	Smu-1 suppressor of mec-8 and unc-52 protein homolog;WD40 repeat-containing protein SMU1;CDW3/SMU1;Putative uncharacterized protein SMU1;Smu-1 suppressor of mec-8 and unc-52 homolog (C. elegans), isoform CRA_a	SMU1;hCG_30278	Q2TAY7;A0MNN4	57.543	5.9673e-07	3	3	5	1	2
IPI00305978;IPI00946527;IPI00908691;IPI00169280;IPI00942126;IPI00946488;IPI00922851;IPI00293721	AFB1 aldehyde reductase 1;Aflatoxin B1 aldehyde reductase member 2;Aldoketoreductase 7;Succinic semialdehyde reductase;cDNA FLJ51420, highly similar to Aflatoxin B1 aldehyde reductase member 2 (EC 1.-.-.-);Putative uncharacterized protein AKR7A2	AFAR;AFAR1;AKR7;AKR7A2	O43488;B4DZX4;C9JSL3	39.589	1.1138e-168	13	47	37	22	40
IPI00306043;IPI01010739;IPI00397024;IPI00396131;IPI00843759;IPI01012814	CLL-associated antigen KW-14;High-glucose-regulated protein 8;Renal carcinoma antigen NY-REN-2;YTH domain family protein 2;High glucose-regulated protein 8;YTH domain family protein 3;cDNA FLJ56221, highly similar to YTH domain protein 3;Putative uncharacterized protein DKFZp451J085;Putative uncharacterized protein DKFZp451A052;cDNA FLJ35762 fis, clone TESTI2004793, moderately similar to Homo sap…	HGRG8;YTHDF2;YTHDF3;DKFZp451J085;DKFZp451A052;C20orf21;YTHDF1	Q9Y5A9-1;Q9Y5A9;B5BU99;F5H8I7;Q9Y5A9-2;Q7Z739;B4DPX9;Q658Z6;Q8N3V9;Q8NA80;Q96MZ5;Q9BYJ9-1;Q9BYJ9;B3KTL8;B4DT65	62.333	4.7308e-10	4	4	0	1	0
IPI00306332;IPI00946221;IPI00791426	60S ribosomal protein L24;60S ribosomal protein L30;Putative uncharacterized protein RPL24;Ribosomal protein L24, isoform CRA_e	RPL24;hCG_2023003	P83731;C9JNW5;C9JXB8	17.779	8.0925e-08	3	3	4	0	2
IPI00306406;IPI00930723	RIO kinase 2;Serine/threonine-protein kinase RIO2;cDNA FLJ10835 fis, clone NT2RP4001210	RIOK2	Q9BVS4;Q9NVB0;D6RDI3	63.282	4.2101e-09	3	4	0	1	1
IPI00306576;IPI00413690	Arylsulfatase B;N-acetylgalactosamine-4-sulfatase;cDNA FLJ76497, highly similar to Homo sapiens arylsulfatase B (ARSB), transcript variant 2, mRNA;Arylsulfatase B, isoform CRA_b	ARSB;hCG_37743	P15848;A8K4A0;Q8N322	59.687	1.5827e-06	2	2	0	1	1
IPI00306719;IPI00301185;IPI00940998;IPI00045536;IPI00975717;IPI00983743;IPI00982170;IPI00979059;IPI00982745;IPI00977530;IPI00976732;IPI00975826;IPI00976319;IPI00977607	cDNA FLJ55809;cDNA FLJ56160;Chitinase domain-containing protein 1;Stabilin-1-interacting chitinase-like protein	CHID1;GL008;PSEC0104;SB139	B4DN31;B7Z705;Q9BWS9-2;Q9BWS9;Q9BWS9-1;Q9BWS9-3	51.05	4.2686e-54	13	17	7	6	4
IPI00306960;IPI00647678;IPI00643900;IPI00646656	Asparagine--tRNA ligase;Asparaginyl-tRNA synthetase, cytoplasmic;cDNA FLJ52703, highly similar to Asparaginyl-tRNA synthetase, cytoplasmic (EC6.1.1.22)	ASNS;NARS	O43776;B4DN60	62.942	2.6134e-261	30	60	101	65	61
IPI00328257;IPI00413947;IPI00940292;IPI00384489;IPI00946351;IPI00784366;IPI00784156;IPI00790702	Adapter-related protein complex 1 subunit beta-1;Adaptor protein complex AP-1 subunit beta-1;AP-1 complex subunit beta-1;Beta-1-adaptin;Beta-adaptin 1;Clathrin assembly protein complex 1 beta large chain;Golgi adaptor HA1/AP1 adaptin beta subunit;cDNA FLJ56967, highly similar to Adapter-relatedprotein complex 1 beta-1 subunit;cDNA FLJ56828, highly similar to Adapter-relatedprotein complex 1 beta-…	ADTB1;AP1B1;BAM22;CLAPB2;ADTB2;AP2B1;CLAPB1;DKFZp781K0743;hCG_1992160	Q10567-1;Q10567;B4DG47;B4DS79;Q10567-2;Q10567-3;B4DKH5;E9PBW9;Q86X54;C9J1E7;P63010-2;P63010;A8K0G3;A8K916;B4E261;E1P646;Q68DI0;P63010-1;E1P647;E1P648;Q7Z451	104.64	0.0047967	2	1	1	0	0
IPI00328319;IPI00645329;IPI00646512;IPI00395865;IPI00877934;IPI00879702;IPI00877802;IPI00976513;IPI00980511;IPI00642026;IPI00552530;IPI00983362;IPI00976614;IPI01011643;IPI00977160;IPI00977081	Chromatin assembly factor 1 subunit C;Chromatin assembly factor I p48 subunit;Histone-binding protein RBBP4;Nucleosome-remodeling factor subunit RBAP48;Retinoblastoma-binding protein 4;Retinoblastoma-binding protein p48;cDNA FLJ77317, highly similar to Homo sapiens retinoblastoma binding protein 7 (RBBP7), mRNA;cDNA FLJ34592 fis, clone KIDNE2008987, highly similar to Histone-binding protein RBBP7…	RBAP48;RBBP4;RBBP7;RP11-716A19.5-008;RBAP46;RP11-716A19.5-006;hCG_20110;RP11-716A19.5-010;RP11-716A19.5-002	Q09028-1;Q09028;Q09028-3;A8K6A2;Q5JP00;Q16576;Q5JNZ9;Q6FHQ0;Q09028-2;B0R0W4;E9PC52;Q09028-4;Q5JP02	47.655	3.2706e-18	3	1	5	0	1
IPI00409717;IPI00328328;IPI00924536;IPI00030296;IPI00794607	ATP-dependent RNA helicase eIF4A-2;Eukaryotic initiation factor 4A-II;EIF4A2 protein;BM-010;Eukaryotic translation initiation factor 4A, isoform 2, isoform CRA_b	DDX2B;EIF4A2;EIF4F;hCG_1784041	Q14240-2;Q14240;Q14240-1;E7EQG2;Q96B07;Q9NZE6	46.489	3.0504e-90	9	1	0	3	2
IPI00927163;IPI00328361;IPI00645782;IPI00909038	cDNA FLJ58521, highly similar to Seryl-tRNA synthetase, mitochondrial (EC 6.1.1.11);cDNA FLJ58901, highly similar to Seryl-tRNA synthetase, mitochondrial (EC 6.1.1.11);Serine--tRNA ligase;SerRSmt;Seryl-tRNA synthetase, mitochondrial;Seryl-tRNA(Ser/Sec) synthetase;cDNA FLJ58300, highly similar to Seryl-tRNA synthetase, mitochondrial (EC 6.1.1.11)	SARS2;SARSM	B4DE10;B4DJP6;Q9NP81;B4DXB9;E7EX87	58.03	3.2641e-10	5	3	5	4	3
IPI00954806;IPI00328415;IPI00446235;IPI00879792;IPI00879692	cDNA FLJ56301, highly similar to NADH-cytochrome b5 reductase (EC 1.6.2.2);Diaphorase-1;NADH-cytochrome b5 reductase 3;NADH-cytochrome b5 reductase 3 membrane-bound form;NADH-cytochrome b5 reductase 3 soluble form;Mutant NADH-cytochrome b5 reductase;cDNA FLJ42537 fis, clone BRACE3004058, highly similar to NADH-cytochrome B5 reductase (EC 1.6.2.2)	CYB5R3;DIA1	B7Z7L3;P00387-1;P00387;P00387-2;Q6TGM4;Q6TGM5;Q6ZVI6	38.226	1.9135e-25	6	7	1	2	0
IPI00411520;IPI00328650;IPI00328443;IPI00411523;IPI01010999;IPI00411522;IPI00985251;IPI00983369;IPI00976531	UPF0317 protein C14orf159, mitochondrial;cDNA FLJ41538 fis, clone BRTHA2018129;C14orf159 variant protein;C14orf159 protein;Chromosome 14 open reading frame 159 variant;cDNA FLJ34075 fis, clone FCBBF3003216	C14orf159;UNQ2439/PRO5000;C14orf159 variant protein	Q7Z3D6-2;Q7Z3D6;B3KVU6;Q4LE40;Q6IA66;Q7Z3D6-1;Q7Z3D6-3;Q7Z3D6-5;Q53HP9;Q8NB88;Q7Z3D6-4	66.926	2.7997e-34	6	5	8	3	4
IPI00329236;IPI00946865;IPI00945961;IPI00029196;IPI00470691;IPI01011121;IPI00552075;IPI00887373;IPI00945682	nPKC-delta;Protein kinase C delta type;cDNA FLJ57052, highly similar to Protein kinase C delta type (EC 2.7.11.13);Putative uncharacterized protein PRKCD	PRKCD	Q05655;B4DFV1;C9K0E3	77.504	2.726e-17	5	5	0	5	2
IPI00329331;IPI00873223;IPI00946873;IPI00945112	UDP-glucose pyrophosphorylase;UTP--glucose-1-phosphate uridylyltransferase;Putative uncharacterized protein UGP2;cDNA, FLJ95012, highly similar to Homo sapiens UDP-glucose pyrophosphorylase 2 (UGP2), mRNA;cDNA FLJ56155, highly similar to UTP--glucose-1-phosphate uridylyltransferase 2 (EC 2.7.7.9)	UGP1;UGP2	Q16851-1;Q16851;Q53QE9;B2RAN1;B4DUP2;C9JKD6;E7EUC7	56.94	0	31	134	183	80	88
IPI00556385;IPI00329593;IPI00550060;IPI00103892;IPI00953501;IPI00940629	ADP-dependent glucokinase;RbBP-35;cDNA FLJ55953, highly similar to ADP-dependent glucokinase (EC 2.7.1.147);cDNA FLJ56905, highly similar to ADP-dependent glucokinase (EC 2.7.1.147);Putative uncharacterized protein ADPGK;Putative uncharacterized protein DKFZp667C1917	ADPGK;PSEC0260;DKFZp667C1917	Q9BRR6-1;Q9BRR6;Q9BRR6-2;Q9BRR6-3;B4DDP8;B4DG35;E7EQY8;Q9BRR6-5;C9J3J7;Q9BRR6-4;Q69YR1	54.088	0.033714	2	2	1	1	3
IPI00329598;IPI00966408	17-beta-hydroxysteroid dehydrogenase 11;17-beta-hydroxysteroid dehydrogenase XI;Cutaneous T-cell lymphoma-associated antigen HD-CL-03;Dehydrogenase/reductase SDR family member 8;Estradiol 17-beta-dehydrogenase 11;Retinal short-chain dehydrogenase/reductase 2	DHRS8;HSD17B11;PAN1B;PSEC0029;UNQ207/PRO233	Q8NBQ5;D6RCD0	32.935	0.0024695	2	2	1	2	0
IPI00478496;IPI00332091;IPI01014400;IPI00945805	Ribonuclease P protein subunit p40;RNase P subunit 1;Ribonuclease P/MRP 40kDa subunit	RNASEP1;RPP40;RP11-428J1.3-002	O75818-1;O75818;O75818-2;Q5VX98	41.833	1.8031e-13	3	3	0	0	0
IPI00332371;IPI00925520;IPI01018987;IPI00940003;IPI01010261	6-phosphofructokinase, liver type;Phosphofructo-1-kinase isozyme B;Phosphofructokinase 1;Phosphohexokinase;cDNA FLJ30173 fis, clone BRACE2000969, highly similar to 6-phosphofructokinase, liver type (EC 2.7.1.11);Putative uncharacterized protein DKFZp686L2097;PFKL protein;Putative uncharacterized protein DKFZp686G1648	PFKL;DKFZp686L2097;DKFZp686G1648	P17858-1;P17858;P17858-2;B3KNQ7;F5H3H2;Q6MZK4;Q7L2M7;Q7Z3R9;Q9BSP4	85.018	2.16e-209	20	48	42	30	31
IPI00796366;IPI00335168;IPI00789605;IPI00909366;IPI00027255	cDNA FLJ56329, highly similar to Myosin light polypeptide 6;17 kDa myosin light chain;Myosin light chain 3;Myosin light chain alkali 3;Myosin light polypeptide 6;Smooth muscle and nonmuscle myosin light chain alkali 6;MYL6 protein	MYL6	B7Z6Z4;P60660-1;P60660;P60660-2;Q6IBG5	26.707	7.1566e-73	4	6	9	4	4
IPI00336016;IPI01015853;IPI01013817;IPI01014239;IPI01009283	Cysteine--tRNA ligase;Probable cysteinyl-tRNA synthetase, mitochondrial	CARS2;OK/SW-cl.10	Q9HA77	62.223	6.2366e-09	5	7	2	3	1
IPI00337494;IPI00412742	Calcium-binding mitochondrial carrier protein SCaMC-1;Mitochondrial ATP-Mg/Pi carrier protein 1;Mitochondrial Ca(2+)-dependent solute carrier protein 1;Small calcium-binding mitochondrial carrier protein 1;Solute carrier family 25 member 24;cDNA FLJ50039, highly similar to Homo sapiens solute carrier family 25, member 24, transcript variant 1, mRNA;cDNA, FLJ79405, highly similar to Homo sapiens s…	APC1;MCSC1;SCAMC1;SLC25A24	Q6NUK1-1;Q6NUK1;B4E290;B7ZB41;Q6NUK1-2	53.354	0.087187	2	0	1	1	0
IPI00374272	UPF0600 protein C5orf51	C5orf51	A6NDU8	33.62	7.2574e-25	2	2	0	1	1
IPI00641948;IPI00644386;IPI00853059;IPI00375441;IPI00983652	cDNA FLJ53425, highly similar to Far upstream element-binding protein 1;Putative uncharacterized protein FUBP1;DNA helicase V;Far upstream element-binding protein 1;cDNA FLJ59240, highly similar to Far upstream element-binding protein 1;Far upstream element-binding protein variant;FUBP1 protein;cDNA FLJ61021, highly similar to Far upstream element-binding protein 1	FUBP1	B4DT31;C9JSZ1;E9PEB5;Q96AE4-2;Q96AE4;C9JT73;Q96AE4-1;B4DWL1;Q59FU3;Q6PJY1;B4E0X8	69.864	7.5097e-38	14	26	21	17	19
IPI00375527;IPI00856084;IPI00442268;IPI00644730;IPI00940243;IPI00916697;IPI00945779;IPI00916378;IPI00647813	Inosine-5-monophosphate dehydrogenase;IMPDH-I;Inosine-5-monophosphate dehydrogenase 1;Putative uncharacterized protein IMPDH1	IMPDH1;tcag7.1036;DKFZp781N0678;hCG_1811280;IMPD1	A4D0Z6;Q5H9Q6;B3KRZ3;B3KVM8;B4DNJ7;C9JV30;P20839-3;P20839;C9K0R9;E7EQS0;Q6ZNB1;P20839-1;C9J381;B4DE09;P20839-2	64.319	8.0076e-08	3	1	7	4	4
IPI00409561;IPI00375957;IPI00889756	COMM domain-containing protein 6;COMM domain containing 6	COMMD6;MSTP076;RP11-173B14.2-003	Q7Z4G1-2;Q7Z4G1;Q7Z4G1-1;B0QZ40	10.907	4.541e-71	2	1	2	0	0
IPI00376217;IPI00887166;IPI00216883;IPI00887818	Selectin ligand-interactor cytoplasmic 1;Sorting nexin-20	SLIC1;SNX20	Q7Z614-1;Q7Z614;Q7Z614-2;Q7Z614-3;Q7Z614-4	36.177	0.00059932	2	2	0	0	0
IPI00550882;IPI00941557;IPI00376503;IPI00922289;IPI00260769	Pyrroline-5-carboxylate reductase;Pyrroline-5-carboxylate reductase 1, mitochondrial;Proliferation-inducing protein 45;PYCR1 protein;cDNA FLJ56284, moderately similar to Pyrroline-5-carboxylate reductase 1 (EC 1.5.1.2)	PYCR1;PIG45;hCG_38803	B4DMU0;E7D7X9;E7D7Y0;P32322;Q2TU78;Q8TBX0;A6NFM2;B7Z8T1	35.98	1.3968e-36	7	8	10	3	2
IPI00376798;IPI00746438;IPI00647674;IPI00647168	60S ribosomal protein L11;CLL-associated antigen KW-12;Cell growth-inhibiting protein 34;cDNA, FLJ92077, Homo sapiens ribosomal protein L11 (RPL11), mRNA;Ribosomal protein L11;Ribosomal protein L11, isoform CRA_b	RPL11;hCG_1739238;RP11-223J15.3-001;RP11-223J15.3-005;RP11-223J15.3-004	P62913-1;P62913;Q08ES8;Q5VVD0;P62913-2;Q5VVC8;Q5VVC9	20.252	1.1822e-153	10	22	5	7	4
IPI00382470;IPI00784295;IPI00604607;IPI00031523;IPI00555565;IPI00910046;IPI00555876;IPI00021954;IPI00983896;IPI00983220;IPI00555799	Heat shock 86 kDa;Heat shock protein HSP 90-alpha;Renal carcinoma antigen NY-REN-38;Full-length cDNA 5-PRIME end of clone CS0DN005YI08 of Adult brain of Homo sapiens (human);Hsp89-alpha-delta-N;HSP90AA1 protein;Full-length cDNA clone CS0CAP007YF18 of Thymus of Homo sapiens (human)	HSP90A;HSP90AA1;HSPC1;HSPCA	P07900-2;P07900;Q86SX1;P07900-1;O75322;Q2VPJ6;Q8TBA7;Q96HX7;Q86U12	98.16	5.9416e-218	17	2	0	7	1
IPI01014546;IPI00382516;IPI01018101;IPI00984352;IPI00909470;IPI00982604;IPI00979045;IPI00978434;IPI00980839;IPI00981445;IPI00549813;IPI00747005	Interferon receptor 1-bound protein 4;Protein arginine N-methyltransferase 1;cDNA FLJ55610, highly similar to Protein arginine N-methyltransferase 1 (EC 2.1.1.-);Protein arginine methyltransferase 1 isoform 4;PRMT1 protein;cDNA FLJ60588, highly similar to Protein arginine N-methyltransferase 1 (EC 2.1.1.-)	HMT2;HRMT1L2;IR1B4;PRMT1	Q99873-1;Q99873;B4E3C3;Q99873-2;Q5U8W9;Q8WUW5;Q99873-3;E9PKG1;B4DJ87;E9PIX6;E9PQ98;E9PNR9	42.461	3.885e-92	17	36	47	28	14
IPI00382958	MTAP protein		Q8WV80	16.966	4.0749e-57	6	2	3	3	2
IPI00384047;IPI00329125;IPI00910123	Trafficking protein particle complex subunit 6B;cDNA, FLJ79549, highly similar to Trafficking protein particle complex subunit6B;Trafficking protein particle complex 6B, isoform CRA_a;cDNA FLJ50482, moderately similar to Trafficking protein particle complex subunit6B	TRAPPC6B;hCG_1641028	Q86SZ2-1;Q86SZ2;B0AZV9;Q86SZ2-2;B4DFZ8	17.983	0.00070788	2	2	3	0	0
IPI00385042;IPI00645138;IPI01014195	Chronic renal failure gene protein;GTP-binding protein NGB;Nucleolar GTP-binding protein 1;cDNA FLJ10686 fis, clone NT2RP3000252, highly similar to Nucleolar GTP-binding protein 1;GTP binding protein 4;G protein-binding protein CRFG variant;GTPBP4 protein;cDNA FLJ53992, highly similar to Nucleolar GTP-binding protein 1;cDNA FLJ55652, highly similar to Nucleolar GTP-binding protein 1;Putative G-bi…	CRFG;GTPBP4;NOG1;RP11-38M7.5-006	Q9BZE4;B3KMC5;D2CFK9;Q53GS0;Q8N4P8;B4DHR2;B7Z7A3;O60747;Q5T3R7;B4DY13	73.964	1.366e-29	4	4	0	0	1
IPI00395002;IPI00395003;IPI00396543;IPI00395005;IPI00160395	Homer protein homolog 3;cDNA FLJ42459 fis, clone BRACE2018762, highly similar to Homer protein homolog 3;cDNA, FLJ94648, Homo sapiens homer homolog 3 (Drosophila) (HOMER3), mRNA;Homer homolog 3 (Drosophila), isoform CRA_b;Homer homolog 3 (Drosophila);Homer-3B protein	HOMER3;hCG_36784	Q9NSC5-1;Q9NSC5;B2RA10;Q5U0L9;Q9NSC5-2;Q9NSC5-3;Q9NSC5-4;E9PCW9;Q9NSC1	39.836	1.2748e-07	3	4	2	0	1
IPI00395627;IPI00552308;IPI00977736;IPI00894008;IPI00410678	Calcyclin-binding protein;S100A6-binding protein;Siah-interacting protein;Calcyclin binding protein;Calcyclin binding protein, isoform CRA_a;cDNA, FLJ93790, Homo sapiens Siah-interacting protein (SIP), mRNA;Growth-inhibiting gene 5 protein;cDNA FLJ36106 fis, clone TESTI2021531, highly similar to Calcyclin-binding protein;cDNA FLJ57914, moderately similar to Calcyclin-binding protein	CACYBP;PNAS-107;S100A6BP;SIP;hCG_2024873;RP1-102G20.6-001;RP1-102G20.6-002;RP1-102G20.6-003	Q9HB71-1;Q9HB71;Q5R371;Q6NVY0;B3KSF1;Q5R370;B2ZWH1;B4DFD3;Q9HB71-2	26.21	0.0010068	2	2	0	2	0
IPI00395676;IPI00946647;IPI00945447;IPI00945711;IPI00946068;IPI00946012;IPI00945282;IPI00947015;IPI00946245;IPI00946690	UDP-glucose pyrophosphorylase;UTP--glucose-1-phosphate uridylyltransferase	UGP1;UGP2	Q16851-2;Q16851;D6W5E6	55.676	0	30	2	3	3	1
IPI00478410;IPI00395769;IPI01015376	ATP synthase subunit gamma, mitochondrial;F-ATPase gamma subunit;ATP synthase gamma chain;cDNA FLJ59861, highly similar to ATP synthase gamma chain, mitochondrial (EC 3.6.3.14)	ATP5C;ATP5C1;ATP5CL1;hCG_25112;RP11-401E9.1-001	P36542-1;P36542;Q6I9V2;Q8TAS0;P36542-2;B4DFE6;B4DL14	32.996	2.9014e-54	5	5	2	8	4
IPI00395887;IPI00908319	Thioredoxin domain-containing protein 1;Thioredoxin-related transmembrane protein 1;Transmembrane Trx-related protein;cDNA FLJ51569, highly similar to Thioredoxin domain-containing protein 1;cDNA FLJ51570, highly similar to Thioredoxin domain-containing protein 1;Thioredoxin domain containing, isoform CRA_b	PSEC0085;TMX;TMX1;TXNDC;TXNDC1;UNQ235/PRO268;hCG_2042974	Q9H3N1;B7Z7R5;B4DZX7	31.791	6.9026e-21	4	6	2	7	3
IPI00927658;IPI00395998;IPI00927458	Putative uncharacterized protein RPL32;60S ribosomal protein L32	RPL32;PP9932	C9JBL2;P62910;D3YTB1	17.962	1.003e-31	2	3	4	1	0
IPI00396321	Leucine-rich repeat-containing protein 59;cDNA, FLJ95955	LRRC59;PRO1855	Q96AG4;B2RE83	34.93	6.4231e-05	3	1	1	2	2
IPI00396435;IPI01015591	ATP-dependent RNA helicase #46;DEAH box protein 15;Putative pre-mRNA-splicing factor ATP-dependent RNA helicase DHX15;cDNA FLJ55635, highly similar to pre-mRNA-splicing factorATP-dependent RNA helicase DHX15 (EC 3.6.1.-)	DBP1;DDX15;DHX15	O43143;B4E0S6;F5H6K0	90.932	4.7167e-16	5	6	4	4	3
IPI00396485;IPI00472724;IPI00940393;IPI00984414;IPI00180730;IPI00014424;IPI00556204;IPI01011117;IPI00382804;IPI00431701;IPI00431441	Elongation factor 1-alpha 1;Elongation factor Tu;Eukaryotic elongation factor 1 A-1;Leukocyte receptor cluster member 7;Elongation factor 1-alpha;cDNA FLJ54032, highly similar to Elongation factor 1-alpha 1;Eukaryotic elongation factor 1 A-like 3;Putative elongation factor 1-alpha-like 3;Eukaryotic translation elongation factor 1 alpha 1;EEF1A1 protein;Putative uncharacterized protein;Eukaryotic …	EEF1A;EEF1A1;EF1A;LENG7;EEF1A1L14;PTI-1;hCG_2033271;RP11-505P4.2-001;EEF1AL3;RP11-505P4.2-015;EEF1A2;EEF1AL;STN	P68104;A8K9C4;B4DV42;B4E2C5;Q16577;Q53G85;Q53G89;Q53GA1;Q53GE9;Q53HM9;Q53HQ7;Q53HR1;Q53HR5;Q6IPN6;Q6IPS9;Q6IPT9;Q8IUB0;Q96RE1;Q5VTE0;B4DNE0;Q2F837;Q504Z0;Q6IQ15;Q6P082;Q6P4C9;Q8TBL1;Q96C29;Q96CD8;Q96EB3;A9X7H1;Q5JR01;Q9H2I7;Q9NZS6;Q05639	50.14	3.8044e-124	14	83	84	123	99
IPI00465132;IPI01013183;IPI00399318;IPI00399319	Coatomer subunit epsilon;Epsilon-coat protein;Epsilon subunit of coatomer protein complex isoform a variant;Epsilon-COP;cDNA, FLJ96293, Homo sapiens coatomer protein complex, subunit epsilon (COPE), mRNA;Epsilon COP;cDNA FLJ44512 fis, clone UTERU3001988, highly similar to Homo sapiens coatomer protein complex, subunit epsilon (COPE), transcript variant 2, mRNA;Coatomer protein complex, subunit ep…	COPE;hCG_2001439	O14579;Q53HJ6;Q7Z4Z1;Q9UGP6;F5H1E1;A6NKA3;A6NE29	34.482	0.022916	2	1	0	3	0
IPI00401264	Endoplasmic reticulum resident protein 44;Thioredoxin domain-containing protein 4	ERP44;KIAA0573;TXNDC4;UNQ532/PRO1075	Q9BS26	46.971	1.8771e-86	16	46	17	19	25
IPI00845479;IPI00410277;IPI00845480;IPI00607544;IPI00853320;IPI00910773;IPI01011300	Bruno-like protein 3;CUG triplet repeat RNA-binding protein 2;CUG-BP- and ETR-3-like factor 2;CUGBP Elav-like family member 2;ELAV-type RNA-binding protein 3;Neuroblastoma apoptosis-related RNA-binding protein;RNA-binding protein BRUNOL-3;cDNA, FLJ94762, highly similar to Homo sapiens CUG triplet repeat, RNA binding protein 2 (CUGBP2),mRNA;cDNA FLJ56893, highly similar to Homo sapiens CUG triplet…	BRUNOL3;CELF2;CUGBP2;ETR3;NAPOR;RP11-544P1.2-003	O95319-4;O95319;B2RA86;B4DS31;E9PC62;O95319-3;O95319-1;B4DDE7;Q5VZZ6;O95319-2;O95319-5;B4DT00;B4DSZ2	55.731	2.108e-93	10	12	11	9	9
IPI00410287;IPI00792482;IPI00061282	5-AMP-activated protein kinase catalytic subunit alpha-1	AMPK1;PRKAA1	Q13131-2;Q13131;Q13131-1	65.522	5.1644e-42	9	16	10	5	2
IPI00410485;IPI00002232;IPI00654673;IPI01015307	Cutaneous T-cell lymphoma-associated antigen HD-CL-09;Dendritic cell-derived protein kinase;JNK/SAPK-inhibitory kinase;Jun kinase-inhibitory kinase;Kinase from chicken homolog A;Serine/threonine-protein kinase TAO3;Thousand and one amino acid protein 3;cDNA FLJ76732, highly similar to Homo sapiens TAO kinase 3 (TAOK3), mRNA;cDNA FLJ31808 fis, clone NT2RI2009269, highly similar to Serine/threonine…	DPK;JIK;KDS;MAP3K18;TAOK3;KIAA1361;MAP3K16;TAOK1	Q9H2K8;A8K0J3;B3KPH9;Q7L7X3-1;Q7L7X3;Q7L7X3-2;B7ZLV6	105.4	5.5277e-17	4	8	2	5	3
IPI00828189;IPI00947458;IPI00411680;IPI00922359;IPI00946967;IPI00946965;IPI00945092;IPI00945422	L-isoaspartyl protein carboxyl methyltransferase;Protein L-isoaspartyl/D-aspartyl methyltransferase;Protein-beta-aspartate methyltransferase;Protein-L-isoaspartate(D-aspartate) O-methyltransferase;Putative uncharacterized protein PCMT1;Protein-L-isoaspartate O-methyltransferase	PCMT1	P22061-2;P22061;E9PAN3;P22061-1;C9J0F2;B7Z972	30.358	5.7722e-06	2	2	0	2	0
IPI00376005;IPI00411704;IPI00855924;IPI00006935;IPI00946642;IPI00946502;IPI00945644	eIF-4D;Eukaryotic initiation factor 5A isoform 1;Eukaryotic translation initiation factor 5A-1;Rev-binding factor;Eukaryotic initiation factor 5A isoform 1-like;Eukaryotic translation initiation factor 5A-1-like;Eukaryotic initiation factor 5A isoform 2;Eukaryotic translation initiation factor 5A-2;Putative uncharacterized protein EIF5A2	EIF5A;EIF5AL1;EIF5A2	P63241-2;P63241;P63241-1;Q6IS14;Q9GZV4;C9J4W5;C9J7B5	20.17	0	18	113	47	30	33
IPI00554681;IPI00412545;IPI00946670;IPI00946103;IPI00946474	Complex I subunit B13;Complex I-13kD-B;NADH dehydrogenase [ubiquinone] 1 alpha subcomplex subunit 5;NADH-ubiquinone oxidoreductase 13 kDa-B subunit;Putative uncharacterized protein DKFZp781K1356;Putative uncharacterized protein NDUFA5	NDUFA5;DKFZp781K1356	Q16718;Q5H9R2;C9IZN5	13.459	4.2696e-20	2	4	1	0	1
IPI00413108;IPI00553164;IPI00927101;IPI00847766;IPI00793137;IPI00411639;IPI00745789;IPI00946437;REV__IPI00878288;REV__IPI00304926	37 kDa laminin receptor precursor;37/67 kDa laminin receptor;40S ribosomal protein SA;67 kDa laminin receptor;Colon carcinoma laminin-binding protein;Laminin receptor 1;Laminin-binding protein precursor p40;Multidrug resistance-associated protein MGr1-Ag;NEM/1CHD4;Putative uncharacterized protein RPSA;Putative uncharacterized protein ENSP00000346598;Laminin receptor-like protein LAMRL5	LAMBR;LAMR1;RPSA;LAMR1P15	P08865;C9J9K3;A6NE09;Q96RS2	33.313	1.0322e-149	11	25	9	19	3
IPI00977661;IPI00413324;IPI00984737;IPI00979226;IPI00455067;IPI00844321	60S ribosomal protein L17;60S ribosomal protein L23;PD-1;cDNA FLJ52184, highly similar to 60S ribosomal protein L17	RPL17	P18621;B4E3C2	26.372	6.6437e-173	10	49	55	20	21
IPI00413500;IPI00456702;IPI00739533;IPI00455258;IPI00888326;IPI00908997	COMM domain-containing protein 4	COMMD4	Q9H0A8-1;Q9H0A8;Q9H0A8-2	21.764	0.00022514	3	3	1	0	0
IPI00420084;IPI00413587;IPI00385121;IPI00978537	BH3-interacting domain death agonist;BH3-interacting domain death agonist p11;BH3-interacting domain death agonist p13;BH3-interacting domain death agonist p15;p11 BID;p13 BID;p15 BID;p22 BID;cDNA FLJ37476 fis, clone BRAWH2012827, highly similar to Homo sapiens BH3 interacting domain death agonist (BID), transcript variant 1, mRNA;BH3 interacting domain death agonist, isoform CRA_d;BID isoform L(…	BID;hCG_21529	P55957-2;P55957;B3KT21;P55957-1;A8ASI8;B1PL87	26.836	4.429e-73	3	9	0	2	1
IPI00414179;IPI00217958;IPI00556360;IPI00386527;IPI00644261;IPI00760676	Ras association domain-containing protein 2	KIAA0168;RASSF2	P50749	37.79	4.6595e-99	13	25	9	5	6
IPI00414320;IPI01010055;IPI00909703;IPI00552303	56 kDa autoantigen;Annexin A11;Annexin XI;Annexin-11;Calcyclin-associated annexin 50;cDNA FLJ55482, highly similar to Annexin A11;Annexin A11 variant;Annexin A11, isoform CRA_b;cDNA FLJ31545 fis, clone NT2RI2000932, highly similar to Annexin A11;cDNA FLJ44306 fis, clone TRACH2025084, highly similar to Annexin A11;ANXA11 protein;cDNA FLJ58379, highly similar to Annexin A11;cDNA FLJ51518, highly si…	ANX11;ANXA11;hCG_22492;RP11-369J21.10-001;RP11-369J21.10-010	P50995;B7Z6L0;Q59EP1;Q5T0G8;Q6ICS0;B4DVE7;B4DPJ2;E9PDK5;E9PDS7;Q5JTC2	65.596	3.9071e-06	2	1	1	2	2
IPI00414676;IPI00555614;IPI00514027;IPI00515119;IPI00640129;IPI00411633;IPI00746291;IPI00978107	Heat shock 84 kDa;Heat shock protein HSP 90-beta;cDNA FLJ77842;cDNA FLJ53619, highly similar to Heat shock protein HSP 90-beta;cDNA FLJ54023, highly similar to Heat shock protein HSP 90-beta;HSP90AB1 protein;cDNA: FLJ21717 fis, clone COL10322;Heat shock protein 90-beta c;Putative heat shock protein HSP 90-beta-3	HSP90AB1;HSP90B;HSPC2;HSPCB;HSP90AB3P;HSP90BC	P08238;A8K3W9;B4DGL0;B4DMA2;Q6PK50;Q9H6X9;Q58FF7	83.263	0	25	79	14	94	51
IPI00793722;IPI01018902;IPI00442053;IPI00872303;IPI00414939;IPI00939640;IPI01018723;IPI00798378;IPI00182116;IPI00908758	Rho GTPase-activating protein 9;Rho-type GTPase-activating protein 9;cDNA FLJ16525 fis, clone OCBBF2005433, weakly similar to N-CHIMAERIN;cDNA FLJ35444 fis, clone SMINT2003505;cDNA FLJ33011 fis, clone THYMU1000359, highly similar to Rho-GTPase-activating protein 9;cDNA FLJ55768, highly similar to Rho-GTPase-activating protein 9;HSPC076	ARHGAP9	Q9BRR9-1;Q9BRR9;Q6ZN13;Q9BRR9-2;Q8NAF3;E9PDX9;Q9BRR9-3;B3KQ74;B4DVI3;F5H0D1;E9PD79;Q9P0G0	90.567	3.8444e-39	9	9	3	6	1
IPI00418262;IPI00792375;IPI01014927;IPI00789171	Brain-type aldolase;Fructose-bisphosphate aldolase C;Fructose-bisphosphate aldolase;Putative uncharacterized protein ALDOC	ALDC;ALDOC	P09972;B7Z1Y2;B7Z3K9;A8MVZ9;B7Z1N6;B7Z1Z9;C9J8F3	48.408	0.00021353	2	1	0	0	0
IPI00418446;IPI00940046	Acid ceramidase;Acid ceramidase subunit alpha;Acid ceramidase subunit beta;Acylsphingosine deacylase;N-acylsphingosine amidohydrolase;Putative 32 kDa heart protein;N-acylsphingosine amidohydrolase 1;cDNA FLJ40980 fis, clone UTERU2014464, highly similar to ACID CERAMIDASE (EC 3.5.1.23)	ASAH;ASAH1;HSD33;HSD-33	Q13510-2;Q13510;B1B5Q2;B1B5Q3;B1B5Q8;B1B5S5;B1B5S6;B1B5S7;B1B5S8;B1B5P7;B1B5R9;B3KUZ6;E7EMM4;E7ERV9	46.503	1.141e-26	9	8	4	4	5
IPI00419240	Tartrate-resistant acid ATPase;Tartrate-resistant acid phosphatase type 5;Type 5 acid phosphatase	ACP5	P13686	36.598	2.2122e-74	6	24	12	13	6
IPI00419585;IPI00910407;IPI00925747;IPI00925411;IPI00981317;IPI00981979;IPI00376170;IPI00983620;IPI00985042;IPI00024129;IPI00007346;IPI00455871;IPI00030144;IPI00743690;IPI00975702;IPI00976247;IPI00643915;IPI00645020;IPI00981725;IPI00974374	Cyclophilin A;Cyclosporin A-binding protein;Peptidyl-prolyl cis-trans isomerase A;Rotamase A;Peptidyl-prolyl cis-trans isomerase	CYPA;PPIA	P62937;A8K220;A8K486;B2RE56;Q71V99;B4DM82;C9J5S7	18.012	7.9784e-102	7	11	0	0	0
IPI00419880;IPI00964983;IPI00967073;IPI00966860;IPI00968146;IPI00967641;IPI00965772;IPI00966516;IPI00967388;IPI00963912;IPI00967897;IPI00965481;IPI00738052	40S ribosomal protein S3a;v-fos transformation effector protein;cDNA FLJ78591, highly similar to Homo sapiens ribosomal protein S3A (RPS3A), mRNA;Ribosomal protein S3A;cDNA FLJ51870, highly similar to 40S ribosomal protein S3a	FTE1;MFTL;RPS3A	P61247;A8K4W0;Q6NXR8;D6RG13;D6RAT0;B7Z3M5;E9PFI5;F5H4F9;D6RB09;D6R9B6;D6RAS7	29.945	6.9248e-277	20	120	43	43	33
IPI00480028;IPI00431025;IPI00431034;IPI00827857;IPI00431031;IPI00431030;IPI00647003;IPI00431027;IPI00431029;IPI00431026;IPI00431032;IPI00935670;IPI00978195;IPI00431033;IPI00902865;IPI00909287;IPI00442210;IPI00925810;IPI00925186;IPI00924519;IPI00442211;IPI00299588;IPI00442214;IPI00925454	Putative uncharacterized protein ABI1;Abelson interactor 1;Abl interactor 1;Abl-binding protein 4;e3B1;Eps8 SH3 domain-binding protein;Nap1-binding protein;Spectrin SH3 domain-binding protein 1;Abl-interactor 1 variant;cDNA FLJ52931, highly similar to Homo sapiens abl-interactor 1 (ABI1), transcript variant 3, mRNA;Abl-interactor 1, isoform CRA_c;cDNA FLJ76671, highly similar to Homo sapiens Abl-…	ABI1;SSH3BP1;hCG_25238;RP13-16H11.4-003;SSH3BP	A6NFN2;Q8IZP0-1;Q8IZP0;A8MPR9;Q8IZP0-9;Q8IZP0-6;Q8IZP0-5;Q8IZP0-3;Q59G41;Q8IZP0-4;Q8IZP0-2;B4DKX2;Q5T2R9;Q8IZP0-7;B6VEX3;Q8IZP0-10;B6VEX5;F5H1G9;B6VEX4;Q8IZP0-8;B3KX62;E9PHV7	55.259	1.6787e-66	7	20	11	9	6
IPI00438229;IPI00438230	KRAB-associated protein 1;KRAB-interacting protein 1;Nuclear corepressor KAP-1;RING finger protein 96;Transcription intermediary factor 1-beta;Tripartite motif-containing protein 28;cDNA, FLJ94025, highly similar to Homo sapiens tripartite motif-containing 28 (TRIM28), mRNA	KAP1;RNF96;TIF1B;TRIM28	Q13263-1;Q13263;B2R8R5;Q13263-2	88.549	7.4236e-12	4	9	2	5	3
IPI00438923;IPI00657749;IPI00852997;IPI00657674;IPI00853457;IPI00877972;IPI00375316;IPI00877784;IPI00853327;IPI00853269;IPI00927508;IPI00877631;IPI00853123;IPI00853608	Protein 4P11;Quinone oxidoreductase homolog 1;Quinone oxidoreductase-like protein 1;Zeta-crystallin homolog;Putative uncharacterized protein CRYZL1;cDNA FLJ33042 fis, clone THYMU2000436, highly similar to Quinone oxidoreductase-like 1 (EC 1.-.-.-)	4P11;CRYZL1	O95825;A6NMA8;A6NHJ8;A6NND8;B3KQ77;C9JAL0;C9K0F7;C9JQD0	38.696	1.2269e-36	8	13	1	4	3
IPI00298520;IPI00514053;IPI00439944;IPI00984360;IPI00915422	Archain 1, isoform CRA_a;Coatomer subunit delta variant 2;Putative uncharacterized protein DKFZp686M09245;Archain;Coatomer subunit delta;Delta-coat protein;Archain 1, isoform CRA_b;cDNA, FLJ92603, Homo sapiens archain 1 (ARCN1), mRNA;Coatomer subunit delta variant 1;cDNA FLJ51620, highly similar to Coatomer subunit delta;ARCN1 protein	ARCN1;hCG_40220;DKFZp686M09245;COPD	B0YIW6;Q6MZV5;P48444;B0YIW5;B4E1X2;Q6P1Q5	61.626	6.5547e-113	9	17	3	3	3
IPI00440493;IPI00471928;IPI00908963	ATP synthase subunit alpha, mitochondrial;ATP synthase subunit alpha;cDNA FLJ54625, highly similar to ATP synthase subunit alpha, mitochondrial (EC 3.6.3.14)	ATP5A;ATP5A1;ATP5AL2;ATPM	P25705;A8K092;B4DGW3;B4DY56	59.75	1.2239e-127	17	45	21	49	33
IPI00442073;IPI00979856;IPI00978767;IPI00976060	Cysteine and glycine-rich protein 1;Cysteine-rich protein 1;cDNA FLJ77815, highly similar to Homo sapiens cysteine and glycine-rich protein 1 (CSRP1), mRNA;cDNA FLJ54121, highly similar to Cysteine and glycine-rich protein 1;Cysteine and glycine-rich protein 1 variant;cDNA FLJ75177, highly similar to Homo sapiens cysteine and glycine-rich protein 1 (CSRP1), mRNA;Cysteine and glycine-rich protein …	CSRP;CSRP1;CYRP;hCG_17679;DKFZp686M148;DKFZp686P2249	P21291;A8K268;B4E2T4;Q59EQ5;Q5U0J2;Q6AI18;Q6ZMS3;Q9BTA4;B3KVC9;E9PP21;Q6AWD1;B4DY28;E9PS42;E9PND2	20.567	1.0204e-05	3	2	1	0	0
IPI00442121;IPI00790373;IPI00937974;IPI01013587	Delta-aminolevulinic acid dehydratase;Porphobilinogen synthase	ALAD	P13716-2;P13716;Q6ZMU0;P13716-1;B7Z3I9	39.033	9.1221e-24	6	13	11	3	6
IPI00456744;IPI00444788;IPI00445123;IPI00456745;IPI01011491	SH3 domain-binding protein 1;SH3 domain binding protein 1;cDNA FLJ44925 fis, clone BRAMY3014613, highly similar to Homo sapiens SH3-domain binding protein 1 (SH3BP1);cDNA FLJ44592 fis, clone BLADE2002310, highly similar to Homo sapiens SH3-domain binding protein 1 (SH3BP1);cDNA FLJ61632, highly similar to SH3 domain-binding protein 1	SH3BP1	Q9Y3L3-1;Q9Y3L3;Q3ZTT7;Q6ZT62;E7EUD3;Q6ZTJ5;B7Z6Y3;F5GZA8;Q9Y3L3-2	75.712	6.9012e-39	10	16	6	10	3
IPI00448095;IPI00797249	Carbonyl reductase II;Dicarbonyl/L-xylulose reductase;Kidney dicarbonyl reductase;L-xylulose reductase;Sperm surface protein P34H	DCXR	Q7Z4W1	25.913	2.2486e-12	3	4	1	2	1
IPI00449909;IPI00449908;IPI00449907;IPI00900260;IPI00449906;IPI00641543;IPI00947263;IPI00900378;IPI00945027	Beta-Pix;COOL-1;p85;PAK-interacting exchange factor beta;Rho guanine nucleotide exchange factor 7;Rho guanine nucleotide exchange factor (GEF) 7;KIAA0142 splice variant 1;cDNA FLJ56152, highly similar to Rho guanine nucleotide exchange factor 7;ARHGEF7 protein;cDNA FLJ59625, highly similar to Rho guanine nucleotide exchange factor 7	ARHGEF7;COOL1;KIAA0142;Nbla10314;P85SPR;PAK3BP;PIXB;RP11-494P5.1-004;RP11-494P5.1-001	Q14155-4;Q14155;B1ALK5;E7EUY6;Q5W9H1;Q5ZEZ3;Q14155-3;Q14155-2;Q14155-5;B7Z6G2;E7ENL8;B1ALK7;Q14155-1;Q5ZEZ2;Q14155-6;B7Z344;E9PDQ5	90.011	7.0824e-39	2	1	0	0	0
IPI00453473	Histone H4	H4/A;H4/B;H4/C;H4/D;H4/E;H4/G;H4/H;H4/I;H4/J;H4/K;H4/M;H4/N;H4/O;H4F2;H4FA;H4FB;H4FC;H4FD;H4FE;H4FG;H4FH;H4FI;H4FJ;H4FK;H4FM;H4FN;H4FO;HIST1H4A;HIST1H4B;HIST1H4C;HIST1H4D;HIST1H4E;HIST1H4F;HIST1H4H;HIST1H4I;HIST1H4J;HIST1H4K;HIST1H4L;HIST2H4;HIST2H4A;HIST2H4B;HIST4H4	P62805;B2R4R0;Q0VAS5;Q6B823	11.367	1.1654e-105	8	13	29	11	26
IPI00784614;IPI00784808;IPI00784936;IPI00455033;IPI00883870;IPI01010880;IPI00784835;IPI00871679	cDNA FLJ55422, highly similar to Septin-9;Ovarian/Breast septin epsilon;SEPT9 protein;MAFK protein	Ov/Br septin;SEPT9;MAFK	B4DTL7;Q96QF2;Q1WWK5;A2VCQ5	65.401	1.5229e-14	4	2	5	0	1
IPI00455599	Heat shock protein 90-beta b;Putative heat shock protein HSP 90-beta 2	HSP90AB2P;HSP90BB	Q58FF8	49.122	3.8931e-73	6	2	0	5	1
IPI00456758;IPI00977964;IPI00980350;IPI00976934	60S ribosomal protein L27a;Ribosomal protein L27a	RPL27A;L27a	P46776;Q6NZ52;E9PLL6;Q9BQQ5;E9PJD9	16.561	8.2683e-77	5	10	14	4	11
IPI00456965;IPI00908347	Ubiquinone biosynthesis methyltransferase COQ5, mitochondrial;cDNA, FLJ96775;COQ5	COQ5	Q5HYK3-1;Q5HYK3;B2RDU9;B3GK62	37.14	1.1102e-05	3	1	3	1	0
IPI00465028;IPI00797270;IPI01013543;IPI00451401	Triosephosphate isomerase;Triose-phosphate isomerase	hCG_25936;TPI1;TPI	D3DUS9;Q53HE2;P60174-1;P60174;Q2QD09;B4DUI5;B7Z5D8;P60174-2	30.791	4.8389e-28	5	6	0	0	0
IPI00645431;IPI00465128;IPI00894269;IPI00894467;IPI00640922;IPI00829720;IPI00793299;IPI00892541;IPI00513728;IPI00941157;IPI00796135	HLA-B-associated transcript 3;Large proline-rich protein BAT3;Protein G3;HLA-B associated transcript 3;HLA-B associated transcript 3, isoform CRA_a;cDNA FLJ61584, highly similar to Large proline-rich protein BAT3;cDNA FLJ60983, highly similar to Large proline-rich protein BAT3;Putative uncharacterized protein BAT3;Putative uncharacterized protein ENSP00000365126;Putative uncharacterized protein E…	BAT3;G3;DADB-70P7.10-003;DAMA-236L13.16-003;DAMC-157M7.11-003;hCG_2005629;XXbac-BPG296P20.4-028;XXbac-BCX270M2.3-028;DAQB-195H10.3-028;DAMA-236L13.16-028;DADB-70P7.10-028;DAMC-157M7.11-028;DASS-336N12.2-028;XXbac-BPG296P20.4-014;XXbac-BPG296P20.4-013;XXbac-BCX270M2.3-014;DAMA-236L13.16-013;DAMA-236L13.16-014;DADB-70P7.10-013;DADB-70P7.10-014;DAMC-157M7.11-013;DAMC-157M7.11-014;DASS-336N12.2-013;D…	P46379-3;P46379;P46379-1;B0UX83;B4E3V4;P46379-2;A2AB44;A6PWI8;A6PWT3;B0UX79;B0UZE8;B0UZL5;B1B0I9;A2AB52;A2AB53;A2ADK5;A6PWG5;B0UX91;B0UX92;B0UZ40;B0UZ41;B0UZM7;B0UZM8;B1B0J8;B1B0J9;B4DZ12;E7EMZ4;Q5SQ40;Q5STC0;B0UX85;B0UZ59;B0UZE0;B0UZM1;B0UX86;B0UZ60;B0UZE1;B0UZM2;B1B0J3;Q5SQ39;Q5SRP7;Q5STB9;A2AB47;A6PWJ1;A6PWT5;B1B0J2;E7EPC5;E9PEC8;A2AB46;A6PWJ0;A6PWT6;B0UX81;B0UZ34;B0UZD3;B0UZL7;B1B0J1;C9JAY9	122.34	5.7021e-18	2	2	2	1	0
IPI01012542;IPI01012896;IPI00940865;IPI00783895;IPI00465142;IPI01011222	cDNA FLJ60272;KIAA0528 protein;cDNA FLJ54447;Uncharacterized protein KIAA0528	KIAA0528	B4DJ03;B7ZLK2;F5H3N1;F5H5R1;B7ZLL0;F5H2A1;B4DRN7;B7ZLK1;Q86YS7-2;Q86YS7;Q86YS7-1	116.47	6.438e-07	2	2	1	1	0
IPI00465179;IPI00743142;IPI00219585	cDNA FLJ44241 fis, clone THYMU3008436, highly similar to 6-phosphofructokinase, muscle type (EC 2.7.1.11);6-phosphofructokinase, muscle type;Phosphofructo-1-kinase isozyme A;Phosphofructokinase 1;Phosphohexokinase;cDNA FLJ56281, highly similar to 6-phosphofructokinase, muscle type (EC 2.7.1.11);Phosphofructokinase;PFKM protein	PFKM;PFKX	Q6ZTT1;P08237-1;P08237;B4E162;P08237-2;P78457;Q7KYX9;Q96I60	93.253	2.0659e-30	3	0	1	2	1
IPI00465233;IPI00745266;IPI00910633;IPI00910422;IPI01015554;IPI01014379;IPI01018027;IPI00877935;IPI00877598;IPI00878298	Eukaryotic translation initiation factor 3, subunit E interacting protein;cDNA FLJ31567 fis, clone NT2RI2001540, highly similar to Eukaryotic translation initiation factor 3 subunit 6-interacting protein;Putative uncharacterized protein EIF3L;Eukaryotic translation initiation factor 3 subunit 6-interacting protein;Eukaryotic translation initiation factor 3 subunit E-interacting protein;Eukaryotic…	AL022311.1-001;EIF3EIP;EIF3L;EIF3S6IP;HSPC021;HSPC025;MSTP005;AL022311.1-002;hCG_41840	B0QY89;B3KPB9;C9JHP4;E2QC29;Q9Y262;B4DQF6;B4DYB2;B0QY90;B3KNG0;Q7Z5X3;Q8N7H0	70.901	4.6791e-70	10	8	4	1	3
IPI00465248;IPI00216171;IPI00218474;IPI00909949;IPI00791564;IPI00942494;IPI00759806;IPI01011037;IPI00976385;IPI00909595;IPI00980411;IPI01011411;IPI00981903;IPI01011858;IPI01014290;IPI01013948	2-phospho-D-glycerate hydro-lyase;Alpha-enolase;C-myc promoter-binding protein;Enolase 1;MBP-1;MPB-1;Non-neural enolase;Phosphopyruvate hydratase;Plasminogen-binding protein;Enolase;Enolase 2;Gamma-enolase;Neural enolase;Neuron-specific enolase;Beta-enolase;Enolase 3;Muscle-specific enolase;Skeletal muscle enolase	ENO1;ENO1L1;MBPB1;MPB1;ENO2;hCG_25937;ENO3;hCG_32693	P06733-1;P06733;A4UCS8;P09104;A8K3B0;Q6FHV6;P13929-1;P13929;D3DTL2;D3DTL4;P13929-2;B7Z2X9;P13929-3;Q9NPL4;P06733-2;A4QMW8;E2DRY6;Q96GV1;Q9BT62;F5H0C8;E5RGZ4;B4DUJ6;E5RG95;F5GZ30;E5RI09;F5GWQ3;F5H5U1;F5H1C3	47.168	0.00039846	2	2	0	0	0
IPI00465256;IPI00910240;IPI00478236	Adenylate kinase 3;Adenylate kinase 3 alpha-like 1;GTP:AMP phosphotransferase mitochondrial;cDNA FLJ42834 fis, clone BRCAN2019002, highly similar to GTP:AMP phosphotransferase mitochondrial (EC 2.7.4.10);GTP:AMP phosphotransferase;GTP:ATP phosphotransferase;cDNA FLJ58032, highly similar to GTP:AMP phosphotransferase mitochondrial (EC 2.7.4.10);Adenylate kinase 3, isoform CRA_b;cDNA FLJ40886 fis, …	AK3;AK3L1;AK6;AKL3L;hCG_2011468;RP11-6J24.4-001	Q9UIJ7;B3KWD9;Q7Z4Y4;Q7Z531;B4DP58;E7ET30;Q9HC01	25.565	1.4226e-16	10	15	12	7	8
IPI00465361;IPI00978971;IPI00909231	60S ribosomal protein L13;Breast basic conserved protein 1;Ribosomal protein L13	BBC1;OK/SW-cl.46;RPL13;hCG_1723872	P26373;A8K4C8;Q6NZ55;B4DLX3;F5H1S2;O60250	24.261	3.8962e-10	4	5	6	2	0
IPI00744637;IPI00465429;IPI00556586;IPI00964980	FYVE-finger protein EIP1;La-binding protein 1;Rab4-interacting protein;RUN and FYVE domain-containing protein 1;Zinc finger FYVE domain-containing protein 12;cDNA FLJ78384, highly similar to Homo sapiens RUN and FYVE domain containing 1 (RUFY1), mRNA;cDNA FLJ36529 fis, clone TRACH2004054, highly similar to RUN and FYVE domain-containing protein 1	RABIP4;RUFY1;ZFYVE12	Q96T51-1;Q96T51;A8K7B1;Q96T51-2;B3KSL1;Q96T51-3	79.817	1.1721e-06	2	2	0	0	0
IPI00465431;IPI00956684	35 kDa lectin;Carbohydrate-binding protein 35;Galactose-specific lectin 3;Galactoside-binding protein;Galectin-3;IgE-binding protein;L-31;Laminin-binding protein;Lectin L-29;Mac-2 antigen;LGALS3 protein variant;LGALS3 protein;Lectin, galactoside-binding, soluble, 3;Full-length cDNA clone CS0DI041YE05 of Placenta of Homo sapiens (human);Galectin 3	LGALS3;MAC2	P17931;Q59FR8;Q6FGL0;Q6NVH9;Q86TY5;Q8IXB9	26.152	2.7294e-20	3	5	0	0	0
IPI00465436;REV__IPI00964742	Catalase;Similar to catalase	CAT	P04040;B4DWK8;Q8TAK2	59.755	0	38	147	266	119	93
IPI00796333;IPI00465439;IPI00218407;IPI00942961;IPI00922081;IPI00513830;IPI00922665	Fructose-bisphosphate aldolase A;Lung cancer antigen NY-LU-1;Muscle-type aldolase;Fructose-bisphosphate aldolase	ALDA;ALDOA	P04075;A4UCS9;A4UCT0	45.26	6.9063e-76	10	15	7	1	2
IPI00470498;IPI00410693;IPI00470497;IPI00412714	PAI1 RNA-binding protein 1;Plasminogen activator inhibitor 1 RNA-binding protein;SERPINE1 mRNA-binding protein 1;SERPINE1 mRNA binding protein 1, isoform CRA_c;SERPINE1 mRNA binding protein 1, isoform CRA_d;Putative uncharacterized protein DKFZp686P17171;cDNA, FLJ92551, Homo sapiens PAI-1 mRNA-binding protein (PAI-RBP1), mRNA;PAI-1 mRNA-binding protein variant;SERPINE1 mRNA binding protein 1	CGI-55;PAIRBP1;SERBP1;hCG_2032021;DKFZp686P17171;RP11-393N21.3-001	Q8NC51-3;Q8NC51;Q8NC51-1;D3DQ69;D3DQ70;Q8NC51-2;Q63HR1;Q8NC51-4;Q5VU21	43.135	6.0431e-47	8	24	21	17	14
IPI00470528;IPI00926202;IPI00927715;IPI00925058;IPI00909437;IPI00910417;IPI01018660;IPI00062151	60S ribosomal protein L15;Ribosomal protein L15	EC45;RPL15;TCBAP0781	P61313;E7ENU7;E7EQV9;E7EX53;B4DLP4;E7ERA2;Q642I1;Q76N55;B4DEN1	24.146	0.0011186	3	3	1	3	1
IPI00470610;IPI00908985;IPI00747534;IPI00335061;IPI00514380	Pyrroline-5-carboxylate reductase 2;Pyrroline-5-carboxylate reductase family, member 2;cDNA FLJ54750, moderately similar to Pyrroline-5-carboxylate reductase 2 (EC 1.5.1.2);cDNA FLJ10646 fis, clone NT2RP2005773, highly similar to Pyrroline-5-carboxylate reductase 2 (EC 1.5.1.2);Pyrroline-5-carboxylate reductase family, member 2, isoform CRA_a;Pyrroline-5-carboxylate reductase	PYCR2;RP4-559A3.4-008;hCG_32783;P5CR2	Q96C36;Q5TE92;B4DQK8;E7EUD8;B3KMB7;E7EUS9;Q4W8W1	33.637	1.779e-90	10	13	11	6	6
IPI00647457;IPI00472112;IPI00647634;IPI00472151;IPI00472448;IPI00472855;IPI00742968;IPI00816779;IPI00794678;IPI00795906;IPI00893004;IPI01018948;IPI00975726;IPI00975972;IPI00979570;IPI00981276;IPI00980153;IPI00983641;IPI00976139;IPI00979118;IPI00979770;IPI00980692;IPI00977061;IPI00977325;IPI00978503;IPI00978900;IPI00983622;IPI00980786;IPI00892868;IPI00893133;IPI01017956;IPI00894325;IPI00893949;IPI…	MHC class I antigen;cDNA, FLJ93604, highly similar to Homo sapiens major histocompatibility complex, class I, A (HLA-A),mRNA;cDNA FLJ51109, highly similar to HLA class I histocompatibility antigen, A-3 alpha chain;cDNA, FLJ79094, highly similar to HLA class I histocompatibility antigen, A-30alpha chain;cDNA, FLJ79097, highly similar to HLA class I histocompatibility antigen, A-30alpha chain;Major…	HLA-A;XXbac-BPG309N1.2-002;HLAA;HLA;HLA-ABC;HLA-A24AK;HLA-B;HLA-All;XXbac-BPG309N1.2-003;HLA-A*24;HLA-A*03;HLAC;HLA-C;HLA-Cw;HLA-CW;DAQB-115I13.1-001;DASS-311G1.3-001;HLC-C;DAMA-387C9.3-004;DAMA-387C9.3-003;DAMC-153L10.2-003;HLA-A*02;DAMC-190N15.1-002;DADB-123D8.3-002;DAQB-90C11.16-002;DAAP-388C10.1-002;XXbac-BCX67J3.5-002;DAMC-153L10.2-002;DAMA-387C9.3-002;MHC class I;DAMA-387C9.3-001;DAMC-153L1…	A1Z1D7;A9YWM1;B2R7U3;B4DVB9;B7ZA80;C5IWY0;D5H3U1;D5H3U2;Q5SRN5;P13746-2;P13746;Q5S3G1;P04439;A0SXS8;A7DZQ5;B1PKY1;B2MVI0;B4DVC4;B4E2X4;C5IWZ2;D0V0C4;D5H3U3;D5H3U4;D5H3U6;D7GM35;D9UB05;D9UB10;E3UN97;E7AJF9;F4NCR9;O19689;Q29840;Q2A688;Q2LC93;Q6IVJ9;Q7YPW4;Q95J07;P30447;A6YT90;A8YQE6;B1PKY3;B6ETN7;C0KLT0;C5IWY3;C5IWY4;C5IWY5;C9EIW0;D5H3U8;D5H3U9;D5H3V3;D9UAY1;D9UB08;E5FQ47;Q29689;Q29907;Q708C4;Q860B…	41.368	2.1501e-19	4	3	0	3	3
IPI00472164;IPI00976656;IPI00002647;IPI00299003;IPI00384347	Protein WAVE-2;Verprolin homology domain-containing protein 2;Wiskott-Aldrich syndrome protein family member 2;cDNA FLJ55445, highly similar to Wiskott-Aldrich syndrome protein family member 2;cDNA FLJ59158, highly similar to Wiskott-Aldrich syndrome protein familymember 2;WASF2 protein;cDNA FLJ90750 fis, clone PLACE2000118, weakly similar to WISKOTT-ALDRICH SYNDROME PROTEIN HOMOLOG;Wiskott-Aldri…	WASF2;WAVE2;SCAR2;WASF4	Q9Y6W5;B4E3J5;B4DZN0;Q05BU7;Q8NBU0;Q8IV90	54.283	1.8223e-16	5	9	5	3	3
IPI00979324;IPI00472939;IPI00978632;IPI00452747;IPI00980483;IPI00978083	Microsomal signal peptidase 25 kDa subunit;Signal peptidase complex subunit 2;cDNA FLJ56339, highly similar to Signal peptidase complex subunit 2 (EC 3.4.-.-)	KIAA0102;SPC25;SPCS2	E9PI68;Q15005;B4DDB9;E9PL01	28.503	4.9146e-07	3	6	1	1	0
IPI01018162;IPI00473047;IPI00883914;IPI00005367;IPI00646448;IPI00945571;IPI00219377	cDNA FLJ40287 fis, clone TESTI2027909, highly similar to 5-AMP-ACTIVATED PROTEIN KINASE, GAMMA-1 SUBUNIT;5-AMP-activated protein kinase subunit gamma-1;cDNA FLJ60059, highly similar to 5-AMP-activated protein kinase subunit gamma-1;cDNA FLJ58311, highly similar to 5-AMP-activated protein kinase subunit gamma-1	PRKAG1	Q8N7V9;P54619;B4E094;B4DDT7;E9PAW2	38.532	5.0199e-25	9	9	6	2	3
IPI00473139;IPI00976491	DRw10;HLA class II histocompatibility antigen, DRB1-10 beta chain;MHC class II antigen DRB1*10;MHC class II antigen;HLA-DR beta1;MHC HLA-DR-beta cell surface glycoprotein;MHC HLA-DR-beta-1 cell surface glycoprotein	HLA-DRB1;HLA-DRB;HLA-DRB1*1301;HLA-DRB1*1302;HLA-DRB1*1402	Q30167;B2RG90;B3GV30;B3KYW3;E9L5Q4;A0N9A0;A0N9A1;A0N9A2;A0N9A4;A0N9E2;O19662;O19663;O19665;O19733;O19735;O19736;O19737	30.002	9.4133e-29	3	1	0	1	0
IPI00478231;IPI00980853;IPI00027434;IPI00647268;IPI00552834;IPI00927114;IPI01009702;IPI00926710;IPI00643368;IPI00644425;IPI00926881;IPI00926466;IPI00982162;IPI00000041	Rho cDNA clone 12;Transforming protein RhoA;cDNA FLJ57740, highly similar to Transforming protein RhoA;ARHA protein;Rho cDNA clone 9;Rho-related GTP-binding protein RhoC;Ras homolog gene family, member C;Putative uncharacterized protein RHOA	ARH12;ARHA;RHO12;RHOA;ARH9;ARHC;RHOC;RP11-426L16.4-008;RP11-426L16.4-005;RP11-426L16.4-010	P61586;B4DKN9;Q9BVT0;E9PN11;P08134;Q5JR08;Q5JR05;C9JX21;E9PQH6;C9JNR4;Q5JR07	21.768	7.2086e-194	9	36	18	17	16
IPI00478758;IPI00552546	UPF0557 protein C10orf119	C10orf119	Q9BTE3-1;Q9BTE3;Q9BTE3-2	72.979	1.1053e-09	2	6	2	0	0
IPI00479058	40S ribosomal protein S15;RIG protein	RIG;RPS15	P62841	17.04	4.041e-177	7	67	8	6	1
IPI00853598;IPI00375370;IPI00479141;IPI00845335;IPI00789755;IPI00853116;IPI00852874	cDNA FLJ56334, highly similar to SEC13-related protein;SEC13-like 1 isoform b variant;Protein SEC13 homolog;SEC13-like protein 1;SEC13-related protein;SEC13-like 1 isoform;Putative uncharacterized protein SEC13	D3S1231E;SEC13;SEC13L1;SEC13R	B4DXJ1;Q53GB2;P55735;A4UCS7;A8MXL6;E9PHR5;Q59FA6;A8MV37	40.746	8.135e-08	4	3	2	1	0
IPI00479191;IPI00013881;IPI00908896;IPI00964535;IPI00967216;IPI00966932;IPI00966018;IPI00963924;IPI00968132;IPI00965435;IPI00964846;IPI00967835;IPI00977852;IPI00980668;IPI00981333;IPI00974526;IPI00964237;IPI00984284;IPI00965156;IPI00983613;IPI00982782;IPI00981980;IPI00967535;IPI00984925	Heterogeneous nuclear ribonucleoprotein H;Heterogeneous nuclear ribonucleoprotein H, N-terminally processed	HNRNPH1;HNRPH;HNRPH1	P31943;E9PCY7;D6RBM0;D6RIU0;D6RIT2;D6RIH9;D6RJ04;D6RDU3;D6RFM3;D6R9T0;D6RAM1;E7EQJ0	51.229	0	18	110	96	60	53
IPI00883857;IPI00479217;IPI00644224;IPI00644079	Heterogeneous nuclear ribonucleoprotein U;p120;pp120;Scaffold attachment factor A;Heterogeneous nuclear ribonucleoprotein U (Scaffold attachment factor A);HNRPU protein;cDNA FLJ54020, highly similar to Heterogeneous nuclear ribonucleoprotein U;cDNA FLJ44920 fis, clone BRAMY3011501, highly similar to Heterogeneous nuclear ribonucleoprotein U;Heterogeneous nuclear ribonucleoprotein U (Scaffold atta…	HNRNPU;HNRPU;SAFA;U21.1;RP11-11N7.3-002;RP11-11N7.3-003;RP11-11N7.3-004;hCG_22289	Q00839-1;Q00839;Q5RI17;Q96BA7;Q00839-2;Q9UEL2;B4DLR3;B3KX72;Q5RI18;Q5RI19;Q7Z4Q5	90.583	3.1813e-161	10	35	11	17	14
IPI00479722;IPI00748256	11S regulator complex subunit alpha;Activator of multicatalytic protease subunit 1;Interferon gamma up-regulated I-5111 protein;Proteasome activator 28 subunit alpha;Proteasome activator complex subunit 1;PSME1 protein;cDNA, FLJ92500, Homo sapiens proteasome (prosome, macropain) activator subunit 1 (PA28 alpha) (PSME1), mRNA;Proteasome (Prosome, macropain) activator subunit 1 (PA28 alpha), isofor…	IFI5111;PSME1;hCG_40175	Q06323;Q6FHU3;Q6IBM2;A6NJG9;Q86SZ9	28.723	6.2271e-150	10	28	5	28	15
IPI00479786;IPI00855957;IPI00909344	Far upstream element-binding protein 2;KH type-splicing regulatory protein;p75;cDNA FLJ51330, highly similar to Far upstream element-binding protein 2	FUBP2;KHSRP	Q92945-1;Q92945;Q92945-2;B4DV73;E7EP96	73.114	5.9422e-34	10	6	13	7	8
IPI00479905;IPI00074489	Complex I-PDSW;NADH dehydrogenase [ubiquinone] 1 beta subcomplex subunit 10;NADH-ubiquinone oxidoreductase PDSW subunit;cDNA FLJ78612, highly similar to Homo sapiens NADH dehydrogenase (ubiquinone) 1 beta subcomplex, 10, 22kDa (NDUFB10), mRNA;cDNA, FLJ92003, Homo sapiens NADH dehydrogenase (ubiquinone) 1 beta subcomplex, 10,22kDa (NDUFB10), mRNA;NADH dehydrogenase (Ubiquinone) 1 beta subcomplex, …	NDUFB10;hCG_42700	O96000;A8K761;Q96II6;Q96RX5	20.776	1.4423e-32	5	6	0	6	2
IPI00480056	Ras-related protein Rab-4A;Putative uncharacterized protein RAB4A;RAB4A, member RAS oncogene family variant	RAB4;RAB4A	P20338;C9JZA1;Q53GC2	24.389	0.00014533	2	3	0	1	0
IPI00514399	Putative uncharacterized protein RPS27;Ribosomal protein S27	RP11-422P24.3-002;RPS27	Q5T4L4	7.3564	6.1626e-16	2	1	1	1	0
IPI00807545;IPI00514561;IPI00216746;IPI00216049;IPI01015770;IPI00910458;IPI00640296	Heterogeneous nuclear ribonucleoprotein K;Transformation up-regulated nuclear protein;cDNA FLJ39066 fis, clone NT2RP7014743, highly similar to HETEROGENEOUS NUCLEAR RIBONUCLEOPROTEIN K;cDNA FLJ41122 fis, clone BRACE2013911, highly similar to HETEROGENEOUS NUCLEAR RIBONUCLEOPROTEIN K;cDNA FLJ54552, highly similar to Heterogeneous nuclear ribonucleoprotein K;Heterogeneous nuclear ribonucleoprotein …	HNRNPK;HNRPK;RP11-575L7.1-001;hCG_1985922;RP11-575L7.1-003;RP11-575L7.1-005;RP11-575L7.1-006	P61978-3;P61978;B3KU16;B4DUQ1;Q5T6W5;P61978-2;Q5EC54;Q6IBN1;P61978-1;B4DFF1;Q5T6W2;Q5T6W1	48.562	0	15	74	6	51	46
IPI00549672;IPI00375380;IPI00973816;IPI01011099;IPI00982005;IPI00982572;IPI00979954;IPI00981278;IPI00552191	26S proteasome non-ATPase regulatory subunit 13;26S proteasome regulatory subunit p40.5;26S proteasome regulatory subunit RPN9;26S proteasome regulatory subunit S11;cDNA, FLJ95595, highly similar to Homo sapiens proteasome (prosome, macropain) 26S subunit, non-ATPase, 13 (PSMD13), mRNA;Proteasome 26S non-ATPase subunit 13 isoform 1 variant;HSPC027;cDNA FLJ53046, highly similar to 26S proteasome n…	PSMD13;hCG_37689	Q9UNM6-1;Q9UNM6;B2RBM7;Q53GN6;Q9Y6E3;Q9UNM6-2;B4DJ66;Q9UNM7;E9PL38	42.671	3.8397e-130	15	19	6	14	5
IPI00550021;IPI00651660;IPI00877635;IPI00877999;IPI00877787;IPI00878524;IPI00878827	60S ribosomal protein L3;HIV-1 TAR RNA-binding protein B;Ribosomal protein L3;cDNA FLJ35376 fis, clone SKMUS2004044, highly similar to Homo sapiens ribosomal protein L3 (RPL3), transcript variant 2, mRNA;cDNA FLJ59135, highly similar to 60S ribosomal protein L3;Ribosomal protein L3, isoform CRA_i;Ribosomal protein L3, isoform CRA_b;RPL3 protein;Putative uncharacterized protein;Putative uncharacte…	OK/SW-cl.32;RPL3;hCG_2015191;rpl3	P39023;Q96QL0;B3KS36;B4DN06;F2Z3A5;Q49AJ9;Q8TBW1;Q9BT63;Q9NY85;B5MCW2	46.108	2.9543e-21	4	4	3	5	1
IPI00550037;IPI00555996	28S ribosomal protein S15, mitochondrial;Mitochondrial ribosomal protein S15, isoform CRA_c;cDNA FLJ56752, highly similar to 28S ribosomal protein S15, mitochondrial (S15mt);Mitochondrial ribosomal protein S15 variant	DC37;MRPS15;RPMS15;hCG_24407	P82914;D3DPS9;B4DYW3;Q59EA6	29.842	6.3411e-10	6	7	5	2	3
IPI00647915;IPI00550363;IPI00644531	SM22-alpha homolog;Transgelin-2	CDABP0035;KIAA0120;TAGLN2	P37802;E9KL39	24.454	1.6766e-57	2	2	0	0	0
IPI00550792;IPI01015509;IPI00795778;IPI00305486;IPI01011122;IPI00386245;IPI00186966;IPI00395680;IPI00220996;IPI00220997;IPI00220587;IPI00220998;IPI00329733;IPI00922028;IPI00221000;IPI00220999;IPI00220586;IPI00221001;IPI01009618	Breast cancer-associated protein 1;Bridging integrator 2;cDNA, FLJ95061, highly similar to Homo sapiens bridging integrator 2 (BIN2), mRNA;cDNA FLJ56245, highly similar to Homo sapiens bridging integrator 2 (BIN2), mRNA	BIN2;BRAP1	Q9UBW5-1;Q9UBW5;B2RAR0;B7Z6F3;F5H0W4;Q9UBW5-2	61.874	1.3194e-05	3	4	3	0	0
IPI00915356;IPI00550821;IPI00719106;IPI01014911;IPI01014376	Cleavage and polyadenylation specificity factor 59 kDa subunit;Cleavage and polyadenylation specificity factor subunit 7;Pre-mRNA cleavage factor Im 59 kDa subunit;cDNA FLJ57877, highly similar to Cleavage and polyadenylation specificity factor 7	CPSF7	Q8N684-3;Q8N684;Q8N684-1;B4DGF8;Q8N684-2;F5H669;F5GWE6	56.374	5.6884e-07	2	3	1	0	0
IPI00550917;IPI00966182;IPI00760846;IPI01013806;IPI00828082;IPI00760925;IPI01011327;IPI00334410;IPI00827840;IPI00186536;IPI00386260;IPI00979004;IPI01014006;IPI01009698;IPI01012754;IPI01015947;IPI00914987;IPI01015996;IPI00183508;IPI00815767;IPI00816829;IPI00946591	A6-related protein;Protein tyrosine kinase 9-like;Twinfilin-1-like protein;Twinfilin-2	MSTP011;PTK9L;TWF2	Q6IBS0;D6RG15	39.548	2.6564e-59	9	14	9	6	5
IPI00550948	Inflammation factor protein 20;Tumor necrosis factor alpha-induced protein 8-like protein 2	TNFAIP8L2	Q6P589	20.555	3.3035e-88	6	12	0	5	2
IPI00815770;IPI00552276;IPI00216508;IPI00029740	Protein SDP3;Sorting nexin-3	SNX3	O60493-1;O60493;O60493-4;O60493-2	18.762	1.0751e-09	5	10	2	4	4
IPI00553185;IPI00552715;IPI00977430;IPI00975528;IPI00514032;IPI00513703;IPI00979444;IPI01010158;IPI00513814;IPI00514218	CCT-gamma;hTRiC5;T-complex protein 1 subunit gamma;cDNA FLJ44436 fis, clone UTERU2019706, highly similar to T-complex protein 1 subunit gamma;PIG48;Chaperonin containing TCP1, subunit 3 (Gamma) variant;Chaperonin containing TCP1, subunit 3 (Gamma);cDNA FLJ57904, highly similar to T-complex protein 1 subunit gamma;Putative uncharacterized protein CCT3;cDNA FLJ57603, highly similar to T-complex pro…	CCT3;CCTG;TRIC5;RP11-443G18.6-002	P49368;B3KX11;E9PAQ6;Q2TU64;Q59H77;Q5SZY0;A6NE14;B4DUR8	60.533	9.549e-281	31	108	146	104	118
IPI00554521;IPI00981633;IPI01013419;IPI00978197;IPI00973157;IPI00982137;IPI01010800;IPI00978803;IPI00929498	Cell proliferation-inducing gene 15 protein;Ferritin heavy chain;Ferritin	FTH;FTH1;FTHL6;OK/SW-cl.84;PIG15	P02794;Q6NZ44;B3KXC3;Q6NS36	21.225	8.9579e-121	9	26	26	8	3
IPI00909516;IPI00554617;IPI00298237;IPI00977773	cDNA FLJ58558, highly similar to Tripeptidyl-peptidase 1 (EC 3.4.14.9);Putative uncharacterized protein TPP1;Cell growth-inhibiting gene 1 protein;Lysosomal pepstatin-insensitive protease;Tripeptidyl aminopeptidase;Tripeptidyl-peptidase 1;Tripeptidyl-peptidase I;cDNA FLJ57277, highly similar to Tripeptidyl-peptidase 1 (EC 3.4.14.9);cDNA, FLJ92718, highly similar to Homo sapiens tripeptidyl peptid…	TPP1;CLN2;GIG1;UNQ267/PRO304;hCG_22005	B4E0C7;B5MDC1;O14773-2;O14773;B4DSE2;O14773-1;B2R608;B4DIV8;D3DQU2;Q53HP2;B4DE89;B4DVA5;E9PME9	53.844	2.9307e-61	5	17	15	14	15
IPI00554723;IPI00853161;IPI00646899;IPI00064765;IPI00893680;IPI00894025;IPI00853485;IPI00894078;IPI00894342	60S ribosomal protein L10;Laminin receptor homolog;Protein QM;Tumor suppressor QM;Ribosomal protein L10;Putative uncharacterized protein RPL10;60S ribosomal protein L10-like	DXS648E;QM;RPL10;XX-FW83563B9.1-011;RPL10L	P27635;Q5HY50;C9J7T6;Q96L21	24.604	4.3775e-226	12	63	61	39	30
IPI00554737;IPI01014074;IPI00908543;IPI00168184;IPI00910515	Medium tumor antigen-associated 61 kDa protein;PP2A subunit A isoform PR65-alpha;PP2A subunit A isoform R1-alpha;Serine/threonine-protein phosphatase 2A 65 kDa regulatory subunit A alpha isoform;cDNA FLJ77680, highly similar to Homo sapiens protein phosphatase 2 (formerly 2A), regulatory subunit A (PR 65), alpha isoform (PPP2R1A), mRNA;cDNA FLJ78455, highly similar to Homo sapiens protein phospha…	PPP2R1A;hCG_19686	P30153;A8K3H8;A8K7B7;B4DDF7;B4DQY1;B3KQV6;B4DE69;E9PH38;F5H3X9;Q8NB89	65.308	9.7111e-13	3	3	0	1	0
IPI00790262;IPI00925052;IPI00925334;IPI00554811;IPI00926232;IPI00926054;IPI00386354;IPI00924833;IPI00607772;IPI00925522	Putative uncharacterized protein ARPC4;Actin-related protein 2/3 complex subunit 4;Arp2/3 complex 20 kDa subunit;cDNA FLJ14048 fis, clone HEMBA1006650, weakly similar to ARP2/3 COMPLEX 20 KD SUBUNIT	ARPC4;ARC20	E7ETI0;C9JWM7;P59998;E7EWX4;Q9H7Z5	71.718	1.9215e-17	4	5	3	4	0
IPI00555744;IPI00925323;IPI00815843	60S ribosomal protein L14;CAG-ISL 7;cDNA FLJ76611, highly similar to Homo sapiens ribosomal protein L14 (RPL14), mRNA;cDNA FLJ75556, highly similar to Homo sapiens ribosomal protein L14, mRNA;Ribosomal protein L14 variant;RPL14 protein;cDNA FLJ51325, highly similar to 60S ribosomal protein L14	RPL14	P50914;A8K3Q9;A8K7N0;Q6IPH7;B7Z6S8;E7EPB3;A0PJ62	23.787	1.9431e-89	4	7	5	3	5
IPI00555957	Heat shock 90 kDa protein 1 alpha-like 2;Heat shock protein 90-alpha D;Putative heat shock protein HSP 90-alpha A4	HSP90AA4P;HSP90AD;HSPCAL2	Q58FG1	47.711	3.3309e-16	2	1	0	1	1
IPI00604590;IPI00795292;IPI00026260;IPI00029091;IPI00797082	Nucleoside diphosphate kinase;C-myc purine-binding transcription factor PUF;nm23-H2;Nucleoside diphosphate kinase B	hCG_2001850;NME1-NME2;NM23B;NME2	Q32Q12;P22392-2;P22392;P22392-1;Q6FHN3	32.642	0	23	249	203	148	133
IPI00641829;IPI00848161;IPI00790636;IPI00893580;IPI00644431;IPI00940237;IPI00792043;IPI00894161;IPI00643815;IPI00796920;IPI00642800;IPI00641634;IPI00166874;IPI00893920;IPI00062206;IPI00985355;IPI00910878;IPI00939221;IPI00892588;IPI00894545;IPI00893927;IPI00893446;IPI00910759;IPI00642880;IPI00641325;IPI00640787;IPI00910317;IPI00908716;IPI00641926;IPI00795722;IPI00791495;IPI00978476;IPI00893059;IPI…	56 kDa U2AF65-associated protein;ATP-dependent RNA helicase p47;DEAD box protein UAP56;HLA-B-associated transcript 1 protein;Spliceosome RNA helicase BAT1;HLA-B associated transcript 1;cDNA FLJ55484, highly similar to ATP-dependent RNA helicase DDX39 (EC 3.6.1.-);ATP-dependent RNA helicase DDX39;DEAD box protein 39;Nuclear RNA helicase URH49;Putative uncharacterized protein DKFZp547B159;cDNA FLJ5…	BAT1;UAP56;XXbac-BCX270M2.2-006;DADB-26I14.7-006;DAMA-25N12.12-006;DAMA-BMC190B12.8-006;DAQB-72H16.1-006;DASS-161H22.1-006;XXbac-BPG296P20.6-006;DAAP-97M17.4-003;DDX39;DKFZp547B159;hCG_2005638;DAAP-97M17.4-006;DASS-161H22.1-017;XXbac-BCX270M2.2-017;DAQB-72H16.1-017;DAMA-25N12.12-017;DADB-26I14.7-017;DAMA-BMC190B12.8-017;DASS-161H22.1-009;DAQB-72H16.1-009;DAMA-25N12.12-009;DADB-26I14.7-009;DAMA-BM…	Q13838-2;Q13838;Q13838-1;Q5STA0;Q5STU3;B0V2L1;B4DX78;O00148;Q69YT6;B4DP52;E9PP12;B0V2L2;A2BF54;A6PWH1;B0S4X2;B0S8C3;B0UZ18;B0UZ99;A2BF56;B0S4X4;B0S8B3;B0UZ21;B0UZA2;Q59G92;Q5STA2;Q5STU9;A2BF57;A6PWH2;B0S4X3;B0S8B2;B0UZ20;B0UZA1;A2BF55;A6PWH3;B0S8C4;B0UZ19;B0UZA0;Q5RJ65;Q8N5M0;B0V2L3	50.679	6.3821e-63	10	12	0	26	7
IPI00641924	28S ribosomal protein S9, mitochondrial;MRPS9 protein	MRPS9;RPMS9	P82933;Q86WV4	45.834	5.0231e-11	5	4	0	3	4
IPI00795671;IPI00643041;IPI00796462;IPI01011282;IPI01012144;IPI00795109;IPI00044779	Putative uncharacterized protein RAN;RAN, member RAS oncogene family, isoform CRA_c;Androgen receptor-associated protein 24;GTPase Ran;GTP-binding nuclear protein Ran;Ras-like protein TC4;Ras-related nuclear protein;cDNA FLJ78394, highly similar to Homo sapiens RAN, member RAS oncogene family (RAN), mRNA;cDNA, FLJ92821, Homo sapiens RAN, member RAS oncogene family (RAN), mRNA;RAN, member RAS onco…	hCG_1744585;RAN;ARA24;OK/SW-cl.81	B5MDF5;P62826;A8K3Z8;F5H018	26.224	1.1861e-26	4	4	0	5	1
IPI00643920;IPI00942979;IPI00793119;IPI00940673;IPI00946864;IPI00946973;IPI00947136	cDNA FLJ54957, highly similar to Transketolase (EC 2.2.1.1);Transketolase;Transketolase variant;cDNA FLJ56274, highly similar to Transketolase (EC 2.2.1.1);cDNA FLJ32530 fis, clone SMINT2000185, highly similar to TRANSKETOLASE (EC 2.2.1.1);cDNA FLJ53217, highly similar to Transketolase (EC 2.2.1.1);cDNA FLJ36348 fis, clone THYMU2007025, highly similar to TRANSKETOLASE (EC 2.2.1.1);Putative unchar…	TKT;DKFZp686J13123	B4DE31;E7EPA7;P29401;Q53EM5;B4E022;B3KPZ8;B4DVU1;B3KSI4;E9PFF2;Q6MZE3	68.813	5.6226e-59	17	36	34	16	15
IPI00903062;IPI00644231;IPI00550212;IPI00790673;IPI01018740;IPI00789699;IPI00719600;IPI00984777;IPI01010578;IPI00871615;IPI00975903	cDNA FLJ43948 fis, clone TESTI4014924, highly similar to Homo sapiens cytoplasmic FMR1 interacting protein 1 (CYFIP1), transcript variant 1, mRNA;Cytoplasmic FMR1-interacting protein 1;p140sra-1;Specifically Rac1-associated protein 1;cDNA FLJ43796 fis, clone TESTI4000153, highly similar to Homo sapiens cytoplasmic FMR1 interacting protein 1 (CYFIP1), transcript variant 1, mRNA;Cytoplasmic FMR1-in…	CYFIP1;KIAA0068;CYFIP2;KIAA1168;PIR121	B3KWV6;E7EQ04;Q7L576-1;Q7L576;Q7L576-2;B3KWT5;Q7L576-3;E5RFQ0;E7EWA4;Q96F07-1;Q96F07;Q96F07-2;B7Z8N7;E5RJW3;E7EVF4;B7Z4I3;E7EVJ5;F5H583;A8MUM2;B7Z3H2	145.52	3.5276e-24	6	9	4	4	5
IPI00644482;IPI00983683;IPI01011517	Hepatocellular carcinoma-susceptibility protein 3;Proteasome assembly chaperone 2;Tumor necrosis factor superfamily member 5-induced protein 1;HDCMC29P;X 003 protein;HSPC260	HCCA3;PAC2;PSMG2;TNFSF5IP1	Q969U7;Q9P1R6;Q9NRV1;F5H4W8;Q9P0C1	29.396	0.0074497	2	0	2	0	0
IPI01019113;IPI00645452;IPI00909140;IPI00647896;IPI01015236;IPI00908770;IPI01013012;IPI01018768;IPI00953417;IPI01014795	Tubulin beta chain;Tubulin beta-5 chain;Beta 5-tubulin;Beta-tubulin protein;Tubulin beta polypeptide;Tubulin, beta;Tubulin, beta, isoform CRA_a;MRNA encoding beta-tubulin. (from clone D-beta-1);cDNA FLJ50617, highly similar to Tubulin beta-7 chain;cDNA, FLJ79164, highly similar to Tubulin beta-7 chain;cDNA, FLJ79215, highly similar to Tubulin beta-7 chain;cDNA FLJ56903, highly similar to Tubulin …	OK/SW-cl.56;TUBB;TUBB5;DAAP-285E11.4-001;DADB-118P11.3-001;DAMA-26D6.3-001;DAMC-316D20.4-001;DAQB-47P19.9-001;DASS-191K16.2-001;hCG_26016;XXbac-BCX111D4.2-001;XXbac-BPG252P9.4-001;DAAP-285E11.4-003;DADB-118P11.3-003;DAMA-26D6.3-003;DAMC-316D20.4-003;DAQB-47P19.9-003;DASS-191K16.2-003;XXbac-BCX111D4.2-003;XXbac-BPG252P9.4-003;DAAP-285E11.4-002;DADB-118P11.3-002;DAMA-26D6.3-002;DAMC-316D20.4-002;DA…	P07437;Q5SU16;Q6LC01;B4DQN9;B7ZAF0;B7ZAK1;Q5JP53;B4DY90;Q5ST81;Q9BUU9;B4E052;E7EWR1;Q1KSF8;Q6P602;Q96B85;B4DMU8;B4DXZ5;E7ENH1;A4UCU2;B4DMJ5;E9PBJ4;F5H894	49.67	0	25	79	52	50	51
IPI00645577;IPI00911086	Protein rogdi homolog;cDNA FLJ30145 fis, clone BRACE2000245, highly similar to Homo sapiens leucine zipper domain protein, mRNA;Rogdi homolog (Drosophila), isoform CRA_a	ROGDI;hCG_1984767	Q9GZN7;B3KNQ1;D3DUE5	32.254	7.4624e-24	5	5	7	2	3
IPI00789848;IPI00645805;IPI00929108;IPI00946851;IPI01014702	Isovaleryl Coenzyme A dehydrogenase;Isovaleryl-CoA dehydrogenase, mitochondrial;cDNA FLJ16602 fis, clone TESTI4007816, highly similar to Isovaleryl-CoA dehydrogenase, mitochondrial (EC 1.3.99.10);Isovaleryl Coenzyme A dehydrogenase, isoform CRA_b;Isovaleryl-CoA dehydrogenase	IVD;hCG_38955	Q53XZ9;P26440;B3KVI7;O43577	46.65	2.5409e-136	14	48	43	29	28
IPI00646105;IPI00926788;IPI00926996	Pyrroline-5-carboxylate reductase 3;Pyrroline-5-carboxylate reductase-like protein;cDNA FLJ57148, highly similar to Homo sapiens pyrroline-5-carboxylate reductase-like (PYCRL), mRNA;cDNA FLJ57147, highly similar to Homo sapiens pyrroline-5-carboxylate reductase-like (PYCRL), mRNA;Pyrroline-5-carboxylate reductase;Putative uncharacterized protein PYCRL	PYCRL;hCG_32057	Q53H96;B4DGI7;B4DI71;D3DWK4;B4DVT6;B5MD87	29.892	1.6493e-15	2	2	2	0	0
IPI00646304	Cyclophilin B;CYP-S1;Peptidyl-prolyl cis-trans isomerase B;Rotamase B;S-cyclophilin	CYPB;PPIB	P23284	23.742	1.0919e-85	8	10	3	2	4
IPI00646779	Tubulin beta-6 chain;TUBB6 protein	TUBB6	Q9BUF5;Q2NKY5	50.09	0	12	1	0	1	0
IPI00646917;IPI00552186	Cleavage and polyadenylation specificity factor 25 kDa subunit;Cleavage and polyadenylation specificity factor subunit 5;Nucleoside diphosphate-linked moiety X motif 21;Pre-mRNA cleavage factor Im 25 kDa subunit;cDNA, FLJ93125, highly similar to Homo sapiens cleavage and polyadenylation specific factor 5, 25 kDa(CPSF5), mRNA	CFIM25;CPSF25;CPSF5;NUDT21	O43809;B2R6U8	26.227	3.5642e-78	8	15	17	10	10
IPI00647650;IPI00977658;IPI00973775;IPI01011241;IPI01010398;IPI00984356;IPI00789224;IPI00972949	cDNA FLJ35809 fis, clone TESTI2006016, highly similar to Eukaryotic translation initiation factor 3 subunit 3;Eukaryotic translation initiation factor 3, subunit 3 gamma, 40kDa, isoform CRA_b;Eukaryotic translation initiation factor 3, subunit 3 gamma, 40kDa variant;eIF3 p40 subunit;eIF-3-gamma;Eukaryotic translation initiation factor 3 subunit 3;Eukaryotic translation initiation factor 3 subunit…	EIF3S3;hCG_20900;EIF3H	B3KS98;Q53HG0;Q53HR0;O15372;B4DJN9;Q5BKY2;Q6IB98	41.581	6.7734e-67	9	12	4	6	4
IPI00889541;IPI00651677;IPI00651653;IPI00952778;IPI00879638	DEAD box protein 17;DEAD box protein p72;Probable ATP-dependent RNA helicase DDX17;RNA-dependent helicase p72;DEAD (Asp-Glu-Ala-Asp) box polypeptide 17;Putative uncharacterized protein DDX17;DEAD box polypeptide 17 isoform p82 variant;cDNA FLJ58652, highly similar to Probable ATP-dependent RNA helicase DDX17 (EC 3.6.1.-)	DDX17;RP3-434P1.4-009;RP3-434P1.4-005	Q92841-4;Q92841;B1AHM1;C9JMU5;Q92841-2;Q92841-3;Q59F66;Q92841-1;B1AHM2;B4DZQ7	80.272	3.0015e-83	16	19	13	19	11
IPI00654777;IPI00941255;IPI01013988;IPI01013021;IPI00979872;IPI00011177	cDNA FLJ36192 fis, clone TESTI2027450, highly similar to Eukaryotic translation initiation factor 3 subunit 5;HCG1784554, isoform CRA_a;eIF3 p47;eIF-3-epsilon;Eukaryotic translation initiation factor 3 subunit 5;Eukaryotic translation initiation factor 3 subunit F;cDNA FLJ52696, highly similar to Eukaryotic translation initiation factor 3 subunit 5;cDNA FLJ52478, highly similar to Eukaryotic tran…	hCG_1784554;EIF3F;EIF3S5	B3KSH1;E9PQV8;O00303;B4DMT5;B4DEW9	39.146	8.5107e-46	8	9	11	4	7
IPI00655650;IPI00187140;IPI00847149	40S ribosomal protein S26;Ribosomal protein 26 (RPS26) pseudogene;HCG1745083;Putative uncharacterized protein RPS26;Similar to 40S ribosomal protein S26;Ribosomal protein S26;Putative 40S ribosomal protein S26-like 1	RPS26;RP11-151A6.3-001;hCG_1745083;LOC285938;tcag7.125;RPS26L1;RPS26P11	P62854;Q5JVH5;Q75MH1;Q76N56;Q76N57;Q5JNZ5	13.015	3.0768e-25	3	10	4	6	2
IPI00657648;IPI00924609;IPI00924633;IPI01010298	Mammalian ependymin-related protein 1;Upregulated in colorectal cancer gene 1 protein;Ependymin related protein 1 (Zebrafish), isoform CRA_b;Upregulated in colorectal cancer gene 1;Mammalian ependymin related protein 1;Putative uncharacterized protein EPDR1	EPDR1;MERP1;UCC1;hCG_16680;tcag7.449	Q9UM22-1;Q9UM22;A4D1W8;Q9UM22-2;Q96J80;C9JYS3	38.15	9.023e-34	3	3	0	3	0
IPI00941977;IPI00926625;IPI00871311;IPI00926316;IPI00658086	ZYX protein;Zyxin;Zyxin-2;cDNA FLJ61463, highly similar to Zyxin;ESP-2;cDNA FLJ53160, highly similar to Zyxin;cDNA FLJ53163, highly similar to Zyxin;cDNA, FLJ79126, highly similar to Zyxin;Zyxin, isoform CRA_a;Putative uncharacterized protein ZYX	ZYX;hCG_96060	Q9BUS0;Q15942;B4DY85;Q28617;Q96AF9;B4DQR8;B4DQX7;C9JJK5	62.45	5.1333e-11	3	5	3	1	0
IPI00738107;IPI00955414;IPI00107714;IPI00887633;IPI00944549;IPI00929265;IPI01018653;IPI00980096;IPI01018777;IPI00010397;IPI00983795;IPI00956007;IPI00955497;IPI01019126	HLA class II histocompatibility antigen, DRB1-1 beta chain;MHC class II antigen DRB1*1;HLA class II histocompatibility antigen, DRB1-16 beta chain;MHC class II antigen DRB1*16;DR beta-5;DR2-beta-2;Dw2;HLA class II histocompatibility antigen, DR beta 5 chain;MHC class II antigen;HLA-DRB1*1125 protein;MHC class II antigen HLA-DR beta 1 chain;HLA DRB1 protein;MHC class II DRB5;HLA DRB1;HLA-DRB5 prot…	HLA-DRB1;HLA-DRB5;HLA-DRB1*1125;HLA DRB1;HLA DRB1;DRB1;HLA-DRB1*11;HLA-DR;HLA-DRB1-11;MHC Class II HLA DRB1;HLA-DRB13;HLA DRB1 gene;HLA-Dw12;HLA-DRB2;HLA-DRB;HLA-DRB11;DASS-233C19.2-002;HLA-DRB4;HLA-DRB1*04;HLA-DR4;HLA-DR4/Dw13;HLA-DR08;DRB1*08;HLA-DBR1;HLA-DRB1*0818;MHC class II HLA DRB1;HLA-DRB1*08;HLA-D8.2V;HLA-DRB1*0801;HLA-DRBI*1303;DRB1 HAG;DRB1*1303;HLA-DRB1-0811	P04229;D7RIG0;Q29974;Q30154;A0AQX8;A0AQX9;A0AQY0;A0AQY2;A0AQZ1;A0AQZ3;A0N0W2;A1A424;A1A425;A1A426;A1A427;A2VBX3;A4Q970;A4VAP8;A5I890;A7DWG6;A7L3U7;A7UNZ9;A7UP04;A7UP05;A8D9Y3;A8WDP0;A9YTA3;B0LUD6;B0RZ68;B1GVZ5;B3V8R3;B3V8R5;B3VTQ1;B3VTQ2;B5A8Y4;B5A8Y6;B5QSK7;B6ET91;C1KBK0;C3VJ06;C4PJL6;C6L819;C7EX09;C7FDW6;C7FDW7;C7FDW8;C7FDX0;C8CJC8;C8CJD2;C8CJD9;C8XTI6;C8XTJ1;C8XTJ2;C8XTJ3;C8XTJ7;C8XTJ9;C8XTK0;…	29.914	4.4946e-20	5	0	0	1	0
IPI00739915	Putative tubulin beta chain-like protein ENSP00000290377		A6NKZ8	41.775	1.9697e-74	7	2	0	0	0
IPI00742943;IPI00909617	Nucleoporin Nup43;Nup107-160 subcomplex subunit Nup43;p42;NUP43 protein;cDNA FLJ38675 fis, clone IMR322000243, highly similar to Nucleoporin Nup43;cDNA FLJ53749, moderately similar to Nucleoporin Nup43	NUP43	Q8NFH3;A0PJK4;B3KTT0;B4E2F0	42.15	2.3654e-07	2	1	1	0	3
IPI01014660;IPI00744772;IPI00925656	MRPS17 protein;28S ribosomal protein S17, mitochondrial;Mitochondrial ribosomal protein S17	MRPS17;HSPC011;RPMS17	Q8IY71;Q9Y2R5;E9PE17;Q96Q59	25.72	4.7058e-46	4	4	3	4	2
IPI00745568;IPI00641815	Putative MAPK-activating protein PM10;TIP41-like protein;Type 2A-interacting protein	TIPRL	O75663-1;O75663;O75663-2	31.444	1.4012e-31	11	14	10	11	3
IPI00746004;IPI00397358;IPI00420117;IPI00847956;IPI00795224	40S ribosomal protein S27-like;40S ribosomal protein S27;Metallopan-stimulin 1;Ribosomal protein S27	RPS27L;MPS1;RPS27;LOC392748;tcag7.1276;hCG_1746747;hCG_1996850;hCG_2001249;RP11-422P24.3-001	Q71UM5;P42677;A4D1G5;Q5T4L6;C9JLI6	9.4771	2.0673e-23	3	1	4	1	1
IPI00746165;IPI00939854;IPI00903292;IPI00966724;IPI00908482;IPI00909688;IPI00940664;IPI00556374	Actin-interacting protein 1;NORI-1;WD repeat-containing protein 1;Putative uncharacterized protein WDR1;WD repeat domain 1, isoform CRA_a;WD repeat-containing protein 1 isoform 1 variant;cDNA FLJ45763 fis, clone N1ESE2000698, highly similar to WD repeat protein 1;cDNA FLJ58303, highly similar to WD repeat protein 1	WDR1;hCG_19377	O75083-1;O75083;A8MVA9;Q53GN4;Q53H17;Q59ER5;B3KXN4;B4DY05;O75083-3;D6RD66	66.193	5.1042e-109	24	33	39	13	24
IPI00746667;IPI01018156;IPI00955461;IPI01017910;IPI00955511;IPI01019062;IPI01018873;IPI00893098;IPI01009895;IPI00977569;IPI00943138;IPI00893809;IPI00643649;IPI00893423;IPI00103082;IPI00974082;IPI00472604;IPI00893146;IPI00892984;IPI00941555;IPI00645451;IPI01009235;IPI01013018;IPI00894111;IPI00852890;IPI00922386;IPI00893284;IPI00894198;IPI00815678;IPI00894266;IPI00853042;IPI00640057;IPI00871639;IPI…	DR-5;DRw11;HLA class II histocompatibility antigen, DRB1-11 beta chain;MHC class II antigen DRB1*11;MHC class II antigen;Clone P2-beta-3;HLA class II histocompatibility antigen, DRB1-3 chain;MHC class II antigen DRB1*3;cDNA FLJ78730, highly similar to Homo sapiens major histocompatibility complex, class II, DR beta 1, mRNA;cDNA FLJ77662, highly similar to Homo sapiens major histocompatibility com…	HLA-DRB1;HLA-DRB4;HLA-DR-beta;HLA DRB1*1202;HLA-DRB3;HLA-DRB5;DAQB-97F8.1-001;XXbac-BCX181I15.1-001;DRB1;HLA-DRw12;HLA-D;HLA-DR-beta1;HLADRB1	P20039;Q5Y7B6;P01912;A3RM25;A3RM26;A5HED9;A8CKH4;A8K2X3;A8K634;A9JQM0;B2NJ34;B3VTQ0;B7ZW57;C5E7P3;C8C9V4;C9DA77;C9EIB6;D2KZY2;D3KYL3;D7GK31;D7RIH6;D9UAX3;E0WMV6;E0Z0A8;E1V2J6;E1V2K1;E1V2K2;E1XUD4;F4NBN0;F4NBN1;F4NBN2;F4NBN3;F4NBN4;F4NBN5;F4NBN6;O19190;O19587;O19678;O19721;Q0PQ40;Q29696;Q29726;Q29732;Q29745;Q29893;Q30106;Q30107;Q30143;Q30151;Q30162;Q30165;Q31642;Q3LTJ6;Q4U4M6;Q56FN5;Q56FN6;Q56FP5;…	30.16	4.8471e-20	5	0	1	0	1
IPI00926935;IPI00748145;IPI00925504;IPI00217906;IPI01015661;IPI00924427;IPI00337415;IPI00220281;IPI00398700;IPI00925531;IPI00095891;IPI00646491;IPI00788932;IPI00640867;IPI00514055;IPI00006395;IPI00219835;IPI00644936;IPI00248911;IPI00217269;IPI00218488;IPI00644474;IPI00792774;IPI00925310;IPI00030939;IPI00647637;IPI00941962	Galphai2 protein;Adenylate cyclase-inhibiting G alpha protein;Guanine nucleotide-binding protein G(i) subunit alpha-2;GTP-binding regulatory protein Gi alpha-2 chain;GNAI2 protein;Guanine nucleotide binding protein (G protein), alpha inhibiting activity polypeptide 2;cDNA FLJ38980 fis, clone NT2RI2004884, highly similar to Guanine nucleotide-binding protein G(i), alpha-2 subunit;cDNA FLJ39276 fis…	GNAI2;GNAI2B;WUGSC:H_LUCA16.1;hCG_1997820;WUGSC:H_LUCA15.1	F5H4U5;Q6B6N3;P04899-1;P04899;Q93020;Q96C71;B3KTZ0;P04899-2;B3KX51;B4DYA0;B3KP24;B4E2X5;F5GZL8;Q6LCB5	41.548	3.1582e-87	14	18	4	17	8
IPI00783197;IPI00177856;IPI00059718	tRNA (adenine-N(1)-)-methyltransferase catalytic subunit TRMT61A;tRNA(m1A58)-methyltransferase subunit TRMT61A	C14orf172;TRM61;TRMT61A	Q96FX7	31.381	2.3801e-16	5	8	6	6	1
IPI00783497;IPI00980698;IPI00955874;IPI00797013;IPI00375575	Nucleoside diphosphate-linked moiety X motif 16;U8 snoRNA-binding protein H29K;U8 snoRNA-decapping enzyme;cDNA FLJ57941, highly similar to Nucleoside diphosphate-linked moiety X motif16 (EC 3.6.1.-);cDNA FLJ57452, highly similar to Nucleoside diphosphate-linked moiety X motif16 (EC 3.6.1.-);cDNA FLJ53804, highly similar to Nucleoside diphosphate-linked moiety X motif 16 (EC 3.6.1.-)	NUDT16	Q96DE0;B4DIZ6;F5GYJ1;B4E3B4;E9PED4;B4DLR9	21.273	5.1768e-20	6	10	2	4	0
IPI00784044;IPI00789428;IPI00967844;IPI00967193;IPI00903225;IPI00978272	3-methylcrotonyl-CoA carboxylase 2;3-methylcrotonyl-CoA carboxylase non-biotin-containing subunit;3-methylcrotonyl-CoA:carbon dioxide ligase subunit beta;Methylcrotonoyl-CoA carboxylase beta chain, mitochondrial	MCCB;MCCC2	Q9HCC0-1;Q9HCC0;Q9HCC0-2;D6R9R1	61.332	5.9297e-78	12	16	25	11	13
IPI00784090;IPI00302925;IPI01009326;IPI00794673;IPI00797206	CCT-theta;Renal carcinoma antigen NY-REN-15;T-complex protein 1 subunit theta;Chaperonin containing TCP1, subunit 8 (Theta) variant;cDNA FLJ53379, highly similar to T-complex protein 1 subunit theta;CCT8 protein;Chaperonin containing TCP1, subunit 8 (Theta), isoform CRA_c;cDNA FLJ59382, highly similar to T-complex protein 1 subunit theta	C21orf112;CCT8;CCTQ;KIAA0002;hCG_1810843	P50990;Q53HU0;B4DEM7;Q7Z759;B4DQH4	59.62	0	42	116	183	106	113
IPI00784154;IPI00917575;IPI01012946;IPI00915941;IPI00917983;IPI00916653;IPI00917686;IPI00973036	60 kDa chaperonin;60 kDa heat shock protein, mitochondrial;Chaperonin 60;Heat shock protein 60;HuCHA60;Mitochondrial matrix protein P1;P60 lymphocyte protein;Mitochondrial heat shock 60kD protein 1 variant 1;cDNA FLJ54912, highly similar to 60 kDa heat shock protein, mitochondrial;cDNA FLJ51028, highly similar to 60 kDa heat shock protein, mitochondrial;cDNA FLJ54373, highly similar to 60 kDa hea…	HSP60;HSPD1	P10809;B3GQS7;B7Z4F6;B7Z532;B7Z597;B9VP19;B9VPB4;Q53SE2;B7Z5E7	61.054	1.382e-249	26	31	104	24	31
IPI00847665;IPI00917064;IPI00917739;IPI00917579;IPI00788612;IPI00916268;IPI00941481	cDNA FLJ55165, highly similar to Particularly interesting new Cys-His protein;cDNA FLJ55509, highly similar to Particularly interesting newCys-His protein;cDNA FLJ55516, highly similar to Particularly interesting new Cys-His protein;Putative uncharacterized protein LIMS1;LIM and senescent cell antigen-like-containing domain protein 1;Particularly interesting new Cys-His protein 1;Renal carcinoma …	LIMS1;PINCH;PINCH1	B7Z7R3;B7Z907;B7Z483;C9JF46;P48059	44.39	8.8483e-07	2	2	2	2	1
IPI00788907;IPI00954934;IPI00063242	Bcl-XL-binding protein v68;Phosphoglycerate mutase family member 5;Serine/threonine-protein phosphatase PGAM5, mitochondrial;Phosphoglycerate mutase 5, long isoform	PGAM5;PGAM5-L	Q96HS1-1;Q96HS1;A9LN06;F5GXG4;Q96HS1-2	32.004	2.524e-10	4	3	1	4	1
IPI00789618;IPI00394782;IPI00975500	HD domain-containing protein 3	HDDC3	Q8N4P3-1;Q8N4P3;Q8N4P3-2	20.329	4.1121e-156	4	6	6	4	2
IPI00790342;IPI00867533	60S ribosomal protein L6;Neoplasm-related protein C140;Tax-responsive enhancer element-binding protein 107;cDNA FLJ51013, highly similar to 60S ribosomal protein L6	RPL6;TXREB1	Q02878;B2R4K7;B4DNY8;B4DRX3;Q8N5Z7;Q9HBB3;Q8TBK5	32.891	8.446e-06	3	4	3	2	0
IPI00790856				8.6687	0	8	1	1	0	0
IPI00794844;IPI00301034;IPI00514628;IPI00473084	NAD kinase;Poly(P)/ATP NAD kinase;cDNA FLJ77769, highly similar to Homo sapiens NAD kinase, mRNA;cDNA FLJ78247, highly similar to Homo sapiens NAD kinase, mRNA;NAD kinase, isoform CRA_b;Putative uncharacterized protein NADK;HT029;cDNA FLJ54695, highly similar to NAD kinase (EC 2.7.1.23);FLJ13052 protein	NADK;hCG_2033593;RP1-283E3.6-001;RP1-283E3.6-017;FLJ13052	O95544;A8K6D4;A8K6R3;Q5QPS4;Q9H2P2;B7Z434;F5GXR5;Q5QPS5;Q6PJ22	49.228	1.2818e-18	8	6	6	6	9
IPI00867509;IPI00943173;IPI00798401;IPI01011988	Coronin-1C_i2 protein;Coronin-1C_i3 protein;cDNA FLJ13143 fis, clone NT2RP3003230, highly similar to Coronin-1C;Coronin, actin binding protein, 1C variant;Coronin-1C;Coronin-3;hCRNN4;cDNA FLJ50992, highly similar to Coronin-1C;cDNA FLJ51205, highly similar to Coronin-1C;cDNA, FLJ79403, highly similar to Coronin-1C;cDNA, FLJ78964, highly similar to Coronin-1C	CORO1C;CRNN4	A7MAP0;A7MAP1;B3KN06;Q53G58;Q59EA2;Q9ULV4;B4DMH3;B4E3S0;B7Z9V0	58.947	0.0023799	2	0	1	0	0
IPI00827847;IPI00552280;IPI00938272	Bactericidal permeability-increasing protein;CAP 57;cDNA FLJ51234, highly similar to Bactericidal permeability-increasing protein;Bactericidal/permeability-increasing protein	BPI;RP13-218F6_A.1-001	P17213;B4DKH6;B1APZ9	53.899	9.98e-89	8	9	3	4	3
IPI00843910;IPI00385751	Alpha-L-fucosidase I;Alpha-L-fucoside fucohydrolase 1;Tissue alpha-L-fucosidase;cDNA, FLJ95493, highly similar to Homo sapiens fucosidase, alpha-L- 1, tissue (FUCA1), mRNA	FUCA1;Nbla10230	P04066;B2RBG3	53.688	6.3774e-28	3	4	4	0	0
IPI00844425;IPI01010967	Probable protein BRICK1	C3orf10;HSPC300;MDS027	Q8WUW1-2;Q8WUW1;Q8WUW1-1;F5H577	12.046	0.003333	2	0	2	0	0
IPI00844578;IPI00921264	ATP-dependent RNA helicase A;DEAH box protein 9;Nuclear DNA helicase II;cDNA FLJ39263 fis, clone OCBBF2009571, highly similar to ATP-dependent RNA helicase A (EC 3.6.1.-);Leukophysin (ATP-dependent RNA helicase A);DHX9 protein	DDX9;DHX9;LKP;NDH2	Q08211;B3KU66;Q12803;Q32Q22;Q6PJK6;F5GXA5;Q05CI5;Q58F26	140.96	3.1969e-10	5	9	4	1	1
IPI00966111;IPI00848226;IPI00967792;IPI00967322;IPI00964877;IPI00965459;IPI00964790;IPI00967577;IPI00964313;IPI00964025;IPI00910724;IPI00965671;IPI00964515;IPI00966041;IPI00910917;IPI00967585;IPI00910221;IPI01018069;IPI00964491;IPI00965193;IPI00965503;IPI00966034	Cell proliferation-inducing gene 21 protein;Guanine nucleotide-binding protein subunit beta-2-like 1;Guanine nucleotide-binding protein subunit beta-like protein 12.3;Human lung cancer oncogene 7 protein;Receptor for activated C kinase;Receptor of activated protein kinase C 1;cDNA FLJ60170, highly similar to Guanine nucleotide-binding protein subunit beta 2-like 1;cDNA FLJ52787, highly similar to…	GNB2L1;HLC7;PIG21	D6REE5;P63244;E9KL35;D6RAC2;D6R9L0;D6R9Z1;D6RHH4;D6RDF4;B4DVD2;D6RFZ9;D6RFX4;B4DWC6;D6RBD0;B4E0C3;E9PD14;D6RAU2;D6R909;D6RF23;D6RGK8	34.95	1.2571e-10	2	2	1	1	1
IPI00939471;IPI00936224;IPI00871617;IPI00008289;IPI00929376;IPI01010909;IPI00853631;IPI00853437	BRCA1/BRCA2-containing complex subunit 3;BRCA1/BRCA2-containing complex subunit 36;BRCA1-A complex subunit BRCC36;BRISC complex subunit BRCC36;Lys-63-specific deubiquitinase BRCC36;Putative uncharacterized protein BRCC3;BRCA1/BRCA2-containing complex, subunit 3, isoform CRA_e	BRCC3;BRCC36;C6.1A;CXorf53;hCG_2003099	P46736-1;P46736;C9J9C3;D3DWY6;P46736-3;P46736-2;C9JZJ2;P46736-4	36.072	2.7668e-11	3	2	4	0	1
IPI00873027;IPI00909495;IPI00645172;IPI00908636;IPI00910136;IPI00922893;IPI00867692	Carbohydrate kinase domain-containing protein;cDNA FLJ55262;cDNA FLJ36452 fis, clone THYMU2013916;Putative uncharacterized protein FLJ10769;cDNA FLJ61130;cDNA FLJ55241	CARKD;FLJ10769;hCG_32552	Q8IW45-1;Q8IW45;B4DXT4;Q8IW45-2;B3KSJ9;B4DKX7;Q8IW45-3;B4DQR1	36.576	4.1311e-29	5	7	0	3	0
IPI00873472;IPI00178798	Protein transport protein Sec24A;SEC24-related protein A;cDNA FLJ61651, highly similar to Protein transport protein Sec24A	SEC24A	O95486-1;O95486;B4E205;O95486-2	119.75	0.00022466	3	2	0	0	1
IPI00915872;IPI00940033;IPI00873067;IPI00385511;IPI00152296	Trinucleotide repeat containing 6B	RP5-1042K10.7-008;TNRC6B	B7ZB91	81.305	5.8106e-25	8	0	1	0	0
IPI00922006	Adapter-related protein complex 1 sigma-1B subunit;Adaptor protein complex AP-1 sigma-1B subunit;AP-1 complex subunit sigma-2;Clathrin assembly protein complex 1 sigma-1B small chain;Golgi adaptor HA1/AP1 adaptin sigma-1B subunit;Sigma 1B subunit of AP-1 clathrin;Sigma1B-adaptin;Sigma-adaptin 1B;cDNA FLJ55023, highly similar to Adapter-relatedprotein complex 1 sigma- 1B subunit;Adaptor-related pr…	AP1S2;DC22;hCG_1982256	P56377;B7Z853;Q549M9	18.615	2.356e-08	2	1	1	0	0
IPI00923547	60 kDa chaperonin	HSPD1	B9VP24	19.778	4.8891e-05	2	0	2	0	0
IPI00925046;IPI00925511;IPI00925203;IPI00925012;IPI00792753;IPI00924591;IPI00910548;IPI00925735	Glutamine--tRNA ligase;Glutaminyl-tRNA synthetase;cDNA FLJ75085, highly similar to Homo sapiens glutaminyl-tRNA synthetase (QARS), mRNA;Glutaminyl-tRNA synthetase variant;QARS protein;cDNA FLJ54487, highly similar to Glutaminyl-tRNA synthetase (EC 6.1.1.18);Glutaminyl-tRNA synthetase, isoform CRA_a;cDNA FLJ54453, highly similar to Glutaminyl-tRNA synthetase (EC 6.1.1.18);cDNA FLJ54314, highly sim…	QARS;hCG_96727	P47897;A8K3A8;Q53HS0;Q96AW5;B4DDN1;B4DNN3;B4DWJ2;Q9BUZ3;Q9H3A5	87.798	2.8675e-17	4	1	4	1	0
IPI00926977;IPI00910829	26S protease regulatory subunit 10B;26S proteasome AAA-ATPase subunit RPT4;Proteasome 26S subunit ATPase 6;Proteasome subunit p42	PSMC6;SUG2	P62333	45.796	7.9379e-43	12	14	3	8	8
IPI00974532;IPI00936738;IPI00644766;IPI00952955;IPI00012280	Torsin-1A-interacting protein 1;Torsin A interacting protein 1	TOR1AIP1;RP11-533E19.1-002	Q5JTV8-1;Q5JTV8;E9PD36;B1AMI8	67.821	5.6968e-27	3	3	1	4	1
IPI00937615;IPI00000875;IPI00909534;IPI00908389;IPI01010194;IPI01017888;IPI01011435	eEF-1B gamma;Elongation factor 1-gamma;Eukaryotic translation elongation factor 1 gamma;EEF1G protein;Eukaryotic translation elongation factor 1 gamma, isoform CRA_c;GIG35;cDNA FLJ56389, highly similar to Elongation factor 1-gamma	EEF1G;EF1G;PRO1608;hCG_2039458	P26641;Q2F840;Q53YD7;B4DTG2	50.118	6.8551e-79	14	29	58	28	34
IPI00939159	Adenylyl cyclase-associated protein		B4DNA3;B4DUZ8;E7ENY9	47.12	5.5634e-144	11	5	5	4	6
IPI00296526;IPI00939575;IPI00924569	cDNA FLJ56394, highly similar to N-acetylglucosamine kinase (EC 2.7.1.59);N-acetylglucosamine kinase;GlcNAc kinase;N-acetyl-D-glucosamine kinase	hCG_41008;NAGK	B4DLZ5;Q9UJ70	42.037	2.6858e-12	2	1	2	0	0
IPI00940685;IPI00006723;IPI00385642	38 kDa-splicing factor;Prp8-binding protein;U5 small nuclear ribonucleoprotein 40 kDa protein;U5 snRNP-specific 40 kDa protein;WD repeat-containing protein 57;cDNA FLJ90035 fis, clone HEMBA1001878, highly similar to WD repeat protein 57;CDW11/WDR57;WD repeat domain 57 (U5 snRNP specific), isoform CRA_a;cDNA, FLJ94417, highly similar to Homo sapiens WD repeat domain 57 (U5 snRNP specific) (WDR57),…	PRP8BP;SFP38;SNRNP40;WDR57;hCG_20041;DKFZp434D199	Q96DI7;A0MNP2;B2R9I9;B4DQJ1;Q9NSS8	39.31	6.9052e-24	6	8	7	1	3
IPI00942092;IPI00026904;IPI00220887;IPI01015286;IPI00909590;IPI00916724;IPI00916319	Adenylosuccinase;Adenylosuccinate lyase;cDNA FLJ59367, highly similar to Adenylosuccinate lyase (EC 4.3.2.2);cDNA FLJ75223, highly similar to Homo sapiens adenylosuccinate lyase (ADSL);cDNA FLJ53891, highly similar to Adenylosuccinate lyase (EC 4.3.2.2)	ADSL;AMPS;RP5-1042K10.8-004	P30566-1;P30566;Q71UA4;B0QY75;B4DP46;E7ERF4;P30566-2;A8K4X6;B4DUM2	54.889	1.6759e-80	15	22	26	13	22
IPI00943181	11S regulator complex subunit beta;Activator of multicatalytic protease subunit 2;Proteasome activator 28 subunit beta;Proteasome activator complex subunit 2;Putative uncharacterized protein PSME2;Cell migration-inducing protein 22;PSME2 protein;Full-length cDNA clone CS0DJ015YJ12 of T cells (Jurkat cell line) of Homo sapiens (human)	PSME2	Q9UL46;A8MZ76;C9JE52;Q2TNB3;Q6FHK9;Q86SZ7	29.126	4.2503e-158	9	34	1	14	3
IPI00956491;IPI00472169;IPI00955811	MHC class II antigen;Major histocompatibility complex, class II, DR beta 1;HLA-DRB1*03.01 class II antigen beta I (DR3);Major histocompatibility complex class II;MHC class II HLA-DR-beta-1;MHC class II HLA-DR-beta chain;HLA-DRB1 protein;HLA class II;Leucocyte antigen DRB1;MHC class II HLA-DR-beta;MHC class II HLA DRB1-0305 protein;HLA-DR3 protein;MHC class II HLA-DRB1 Exon-2 protein;MHC cell surf…	HLA-DRB1;XXbac-BCX181I15.1-002;DAQB-97F8.1-002;HLA-D;HLA-DR;HLA-DR beta;MHC class II HLA DRB1-0305;HLA-DR3;MHC class II HLA-DRB1 Exon-2;DRB1;HLA DRB1;HLA-DRB1*;HLA-DRB3;HLA-DRB2;HLA-DR15;HLA-DRB1*1324;HLA-DRB;DRB1*13PL;MHC class II HLA-DRB1*1315;HLA-DRB1*1327;HLA-DRB1*1605;DRB1*1116;HLA-DRB1*1302Var	A0AQX7;A0PFK3;A2ABG7;A2AVQ2;A4URM3;A5PHT3;A5YVG9;A7E0V8;A7UHG0;A7UHG4;A7UNZ7;A7UNZ8;A7UP03;B1PL08;B3VTQ6;B5BLW4;B5D5S9;B6ETP3;B7VF70;B9WPM2;B9WPM4;B9WPM6;B9WPQ6;C0MP08;C0MP09;C0MQV5;C0MQV9;C3VN82;C4R9G8;C5J434;C5J8E7;C6GZ76;C8CHC4;C8CHC6;C8XTI7;C8XTI8;C8XTK4;C8XTK8;C8XTK9;C8XTM9;C8XTN0;C8ZL76;C8ZLD6;C9E1J2;C9E1J3;C9W8B4;D0ENM6;D0RB87;D0VE45;D0VE49;D1G119;D3JV08;D5FUG2;D5L9E7;D5L9E8;D5L9E9;D5L9F0;…	30.001	2.491e-27	5	6	2	13	5
IPI00983154			E5RK27	11.854	1.4325e-30	5	0	0	0	0
IPI01012991;IPI00006932;IPI01008748;IPI00893216;IPI00071318;IPI00410027;IPI00410026;IPI00853373;IPI00893219;IPI00927379;IPI00893315;IPI00893087;IPI00927709	Putative RNA-binding protein Luc7-like 2;cDNA FLJ36545 fis, clone TRACH2006670, highly similar to RNA-binding protein Luc7-like 2;cDNA FLJ55988, highly similar to RNA-binding protein Luc7-like 2;cDNA FLJ34725 fis, clone MESAN2005958, highly similar to RNA-binding protein Luc7-like 2;cDNA FLJ36762 fis, clone UTERU2018955, highly similar to RNA-binding protein Luc7-like 2;cDNA FLJ55994, highly simi…	CGI-59;CGI-74;LUC7L2	Q9Y383-1;Q9Y383;B3KSL5;B7Z4Q3;Q9Y383-2;B3KRR1;B3KSP8;B7Z500;C9JWT3	46.513	1.1242e-167	12	20	14	10	13
IPI01013843;IPI00334159	cDNA FLJ59776, highly similar to Prefoldin subunit 3;VBP1 protein;von Hippel-Lindau binding protein 1, isoform CRA_a;HIBBJ46;Prefoldin subunit 3;Von Hippel-Lindau-binding protein 1;von Hippel-Lindau binding protein 1, isoform CRA_b	hCG_17616;VBP1;PFDN3	B4DWR3;F5H2A7;Q6FH24;P61758;D3DWY7	22.286	0.015746	2	0	1	1	0
IPI01014563;IPI00375676;IPI00893729	Ferritin light chain;Ferritin;Ferritin L-chain;Ferritin light polypeptide	FTL;FTL variant	P02792;B1Q387;B1Q3B3;O00563;Q4FCH6;Q6DMM8;F5H1X1;Q6S4P3;B1Q3B4	20.019	1.6012e-283	12	58	69	18	13
